# Supplementary material for: 10α-Hy­droxy-4,9-dimethyl-13-[(pyrrol­idin-1-yl)meth­yl]-3,8,15-trioxatetra­cyclo­[10.3.0.02,4.07,9]penta­decan-14-one
Source: Acta Crystallogr Sect E Struct Rep Online. 2011 Jun 30;67(Pt 7):o1842–3. doi: 10.1107/S1600536811024688 (PMC3151905; doi:10.1107/S1600536811024688)
Supplement: Supplementary file 2 [file e-67-o1842-Isup2.hkl]

#
# h,k,l, Fc-squared, Fo-squared, sigma(Fo-squared) and status flag
#
data_I
_shelx_title ' CheckingP63_0m in P2(1)2(1)2(1)'
_shelx_refln_list_code          4
_shelx_F_calc_maximum      123.27
_exptl_crystal_F_000       760.00
_reflns_d_resolution_high  0.8000
 
loop_
 _symmetry_equiv_pos_as_xyz
 'x, y, z'
 '-x+1/2, -y, z+1/2'
 '-x, y+1/2, -z+1/2'
 'x+1/2, -y+1/2, -z'
 
_cell_length_a     8.0714
_cell_length_b    10.4571
_cell_length_c    21.5816
_cell_angle_alpha  90.000
_cell_angle_beta   90.000
_cell_angle_gamma  90.000
 
_shelx_F_squared_multiplier     1.000
 
loop_
 _refln_index_h
 _refln_index_k
 _refln_index_l
 _refln_F_squared_calc
 _refln_F_squared_meas
 _refln_F_squared_sigma
 _refln_observed_status
   4   0   0      184.17      192.48     11.74 o
   6   0   0      990.88      944.43     35.66 o
   8   0   0       15.03        9.16      4.40 o
   2   1   0       11.49       12.21      1.03 o
   3   1   0      140.74      146.48      3.36 o
   4   1   0      278.97      312.58      6.02 o
   5   1   0        1.80        3.13      0.98 o
   6   1   0       31.65       25.51      3.50 o
   7   1   0        1.81       -0.14      2.38 o
   8   1   0       20.68       26.45      3.97 o
   9   1   0       45.35       51.25      5.19 o
  10   1   0        0.19       -0.72      6.38 o
   1   2   0     1557.74     1388.68     21.57 o
   2   2   0     2484.82     2456.95     29.15 o
   3   2   0       11.41       11.56      1.37 o
   4   2   0        2.46        1.75      1.06 o
   5   2   0      524.15      500.69      8.08 o
   6   2   0       13.00       10.55      2.05 o
   7   2   0      679.47      691.31     11.01 o
   8   2   0       23.52       26.53      3.87 o
   9   2   0        0.93       -1.80      4.69 o
   1   3   0     1342.01     1257.06     14.51 o
   2   3   0       81.59       92.93      2.97 o
   3   3   0       14.43       16.70      1.62 o
   4   3   0       47.41       37.22      4.03 o
   5   3   0      254.17      253.80      5.14 o
   6   3   0       44.49       44.23      3.13 o
   7   3   0      127.69      135.49      7.36 o
   8   3   0       10.25       14.87      4.24 o
   9   3   0        2.79       14.26      5.08 o
   0   4   0      496.66      467.51     11.73 o
   1   4   0     1633.55     1674.23     21.21 o
   2   4   0      275.65      292.75      4.63 o
   3   4   0      336.80      339.66      7.66 o
   4   4   0      207.78      243.12      5.61 o
   5   4   0      133.87      121.85      6.09 o
   6   4   0      349.79      321.96     11.59 o
   7   4   0      119.84      106.10     14.78 o
   8   4   0       23.60       29.50      7.02 o
   9   4   0       30.43       34.45      7.26 o
   1   5   0     1105.95     1146.31     16.56 o
   2   5   0      543.72      551.92      7.69 o
   3   5   0        0.16       -1.53      1.53 o
   4   5   0       38.39       39.04      4.75 o
   5   5   0      272.96      247.81      7.24 o
   6   5   0       38.29       43.83      8.41 o
   7   5   0      141.88      137.53     21.74 o
   8   5   0        1.52        0.80      8.26 o
   9   5   0       10.34       10.00      7.54 o
   0   6   0      369.01      360.99     11.73 o
   1   6   0     1013.58     1029.13     14.06 o
   2   6   0       72.69       77.48      2.99 o
   3   6   0        3.03       -2.06      2.06 o
   4   6   0      275.72      288.75      9.19 o
   5   6   0      540.17      322.93     14.93 o
   7   6   0        1.87       -1.30      5.36 o
   8   6   0        6.76       -0.58      5.80 o
   1   7   0       71.99       87.69      3.88 o
   2   7   0      185.82      213.10      5.73 o
   3   7   0       10.39        6.28      2.99 o
   4   7   0       91.38       99.10     11.60 o
   5   7   0        0.38        0.12      2.68 o
   7   7   0        1.67        4.93      6.09 o
   8   7   0       11.33       11.31      8.41 o
   0   8   0       84.99       89.62      5.43 o
   1   8   0       11.29       12.45      4.07 o
   2   8   0        0.27        0.26      1.78 o
   3   8   0      594.52      607.50     12.03 o
   4   8   0        2.42        5.79      3.71 o
   5   8   0       12.45       15.07      7.10 o
   6   8   0       18.62       16.23      7.54 o
   7   8   0       11.61        3.77      6.52 o
   1   9   0       73.16       78.70      5.02 o
   2   9   0       21.56       23.80      3.19 o
   3   9   0       27.12       33.92      4.87 o
   4   9   0        2.31       13.18      5.02 o
   5   9   0        1.02        0.14      5.80 o
   6   9   0       10.89       28.12      9.13 o
   7   9   0       32.02       39.71     10.58 o
   0  10   0      317.48      311.99     13.41 o
   1  10   0        0.13       -2.78      2.78 o
   2  10   0      283.38      302.72     15.91 o
   3  10   0       29.92       35.22      6.52 o
   4  10   0        5.61        7.75      4.71 o
   5  10   0       54.14       67.40     12.46 o
   6  10   0        9.28        7.68      7.68 o
   1  11   0        4.15        0.38      3.22 o
   2  11   0        4.32        6.01      7.97 o
   3  11   0        5.83        3.67      4.97 o
   4  11   0        4.85        8.12      7.68 o
   5  11   0       71.59       62.47     12.61 o
   0  12   0      132.93      141.17     13.77 o
   1  12   0       31.32       20.44      8.12 o
   2  12   0       10.32       21.16      8.84 o
   3  12   0        0.68       -6.52      6.52 o
   4  12   0       46.77       55.80     12.46 o
   1  13   0       72.62       70.44     11.74 o
   2   0   1     6557.43     6445.82    101.63 o
   3   0   1     1275.36     1225.03     34.79 o
   4   0   1      936.45     1043.24     18.19 o
   5   0   1       10.36       12.72      2.70 o
   6   0   1      971.18     1003.17     20.16 o
   7   0   1       54.10       56.19      5.26 o
   8   0   1       17.32       14.06      3.25 o
   9   0   1       13.36       17.53      3.97 o
   2   1   1      705.10      674.53      5.65 o
   3   1   1       60.69       66.47      1.61 o
   4   1   1      144.54      152.95      3.13 o
   5   1   1       70.01       74.69      2.58 o
   6   1   1      318.10      320.68      7.09 o
   7   1   1       10.44       12.38      2.31 o
   8   1   1       22.42       22.37      2.55 o
   9   1   1      101.79      109.69      4.70 o
  10   1   1       24.78       23.49      5.36 o
   0   2   1     4802.66     4245.30    182.91 o
   1   2   1    15196.13    14248.47    108.72 o
   2   2   1     1993.97     1882.24     13.69 o
   3   2   1      536.91      516.27      5.05 o
   4   2   1      132.31      136.36      2.59 o
   5   2   1      456.69      477.91      6.56 o
   6   2   1      166.30      170.17      5.00 o
   7   2   1      242.76      239.51      6.40 o
   8   2   1       40.67       46.60      3.53 o
   9   2   1        6.07       11.47      3.65 o
   0   3   1    10358.39    10142.96     96.42 o
   1   3   1     1043.25     1066.30      8.80 o
   2   3   1     2123.38     2140.43     18.54 o
   3   3   1      250.68      241.44      3.47 o
   4   3   1       30.44       30.95      1.06 o
   5   3   1      145.47      157.68      3.46 o
   6   3   1       64.48       63.21      3.02 o
   7   3   1       83.60       82.47      4.29 o
   8   3   1       52.64       60.04      6.26 o
   9   3   1       14.45       16.84      3.78 o
   0   4   1      935.79      896.35     11.50 o
   1   4   1     1030.73     1014.54      8.98 o
   2   4   1     1801.15     1830.20     14.58 o
   3   4   1      159.79      144.99      3.33 o
   4   4   1      820.00      797.81      8.25 o
   5   4   1      218.82      206.59      6.73 o
   6   4   1      333.14      336.59      9.21 o
   7   4   1       99.47       95.47      7.54 o
   8   4   1       12.80       12.18      4.13 o
   9   4   1       16.66       20.57      4.47 o
   0   5   1       34.74       36.98      2.31 o
   1   5   1      188.09      201.00      3.49 o
   2   5   1       29.19       29.18      1.31 o
   3   5   1      470.80      486.89      6.37 o
   4   5   1      124.18      124.72      7.05 o
   5   5   1       63.08       66.94      3.52 o
   6   5   1      127.30      134.90      5.74 o
   7   5   1       18.62       13.47      5.05 o
   8   5   1       68.25       75.68      6.65 o
   9   5   1        4.72       13.14      5.05 o
   0   6   1      101.11       98.78      3.82 o
   1   6   1     1379.16     1355.66     12.43 o
   2   6   1      171.22      172.93      3.15 o
   3   6   1       94.61       98.53      3.75 o
   4   6   1       30.25       30.48      2.63 o
   5   6   1       31.45       23.08      3.11 o
   6   6   1       10.01        3.04      5.22 o
   7   6   1       36.30       29.13      8.55 o
   8   6   1       18.17       23.00      6.07 o
   0   7   1        0.86       -1.43      1.43 o
   1   7   1      431.48      452.01      6.03 o
   2   7   1      501.46      510.78      6.87 o
   3   7   1       54.92       50.35      3.06 o
   4   7   1       91.10       82.24      4.62 o
   5   7   1       63.00       60.11      4.34 o
   6   7   1       82.42       63.63     10.44 o
   7   7   1        8.46        7.54      6.38 o
   8   7   1        4.23       -1.07      4.39 o
   0   8   1       14.03       15.76      2.78 o
   1   8   1       39.25       38.72      2.19 o
   2   8   1      136.05      141.63      4.33 o
   3   8   1      429.55      422.60      6.36 o
   4   8   1       10.13        7.41      2.51 o
   5   8   1      238.03      250.90     11.96 o
   6   8   1       72.46       58.70     10.73 o
   7   8   1        3.72        2.41      4.55 o
   0   9   1       94.37       90.30      5.06 o
   1   9   1      296.67      274.22      6.67 o
   2   9   1       65.80       66.03      3.03 o
   3   9   1      318.79      307.11      5.61 o
   4   9   1      185.96      168.68      8.81 o
   5   9   1       67.00       63.77     11.45 o
   6   9   1       49.92       59.61      9.57 o
   7   9   1        1.80        5.28      5.01 o
   0  10   1        9.85       14.58      3.56 o
   1  10   1        1.95        1.01      1.86 o
   2  10   1        1.12       -1.14      2.03 o
   3  10   1       92.63       95.20      7.28 o
   4  10   1       40.67       33.32      5.32 o
   5  10   1       14.26       13.97      5.80 o
   6  10   1        5.27       17.16      6.20 o
   0  11   1       33.95       31.94      4.63 o
   1  11   1       65.07       72.77      4.24 o
   2  11   1        2.30       -0.64      3.29 o
   3  11   1       10.87        9.32      4.15 o
   4  11   1       48.65       41.80     16.74 o
   5  11   1        3.48        6.01      5.92 o
   0  12   1        1.06        0.96      4.35 o
   1  12   1       11.79       17.43      7.97 o
   2  12   1        0.91       -2.68      3.73 o
   3  12   1        2.49        2.90      4.46 o
   2   0   2      347.35      343.90      5.40 o
   3   0   2      335.99      312.31      8.67 o
   4   0   2     1434.93     1469.72     28.28 o
   5   0   2       34.38       32.11      3.41 o
   6   0   2       74.83       67.22      5.07 o
   7   0   2       26.27       25.55      4.40 o
   8   0   2      123.66      117.11      6.21 o
   9   0   2        0.55        3.62      3.28 o
  10   0   2        0.95       15.51     11.02 o
   0   1   2        0.09        0.09      0.29 o
   2   1   2     5383.88     5292.26     39.12 o
   3   1   2      832.71      878.40     10.15 o
   4   1   2      908.16      962.41     11.58 o
   5   1   2      256.69      266.10      7.86 o
   6   1   2       22.30       21.25      1.51 o
   7   1   2      557.00      530.28     10.16 o
   8   1   2       92.29       94.82      4.33 o
   9   1   2       28.67       31.41      3.17 o
  10   1   2       28.78       36.46      7.12 o
   0   2   2     1388.92     1296.66     56.82 o
   1   2   2     3197.16     3190.15     23.94 o
   2   2   2     1652.56     1618.14     13.17 o
   3   2   2      120.41      138.36      2.12 o
   4   2   2      647.00      676.34      8.12 o
   5   2   2      594.44      647.10      7.81 o
   6   2   2      267.32      265.78      4.96 o
   7   2   2       53.51       52.47      2.67 o
   8   2   2       16.09       13.34      3.61 o
   9   2   2       15.29       16.28      3.60 o
   0   3   2     2878.82     2834.98     32.37 o
   1   3   2     1937.66     1878.82     13.56 o
   2   3   2      197.31      170.09      2.30 o
   3   3   2      802.44      846.50      7.15 o
   4   3   2      592.28      600.58      5.86 o
   5   3   2       47.41       48.13      1.87 o
   6   3   2       61.53       58.78      2.67 o
   7   3   2       24.34       22.01      2.44 o
   8   3   2        4.20        6.57      3.25 o
   9   3   2       20.43       21.76      4.04 o
   0   4   2     4433.44     4147.79     54.35 o
   1   4   2     1582.16     1601.32     12.98 o
   2   4   2      143.35      133.64      2.19 o
   3   4   2      763.38      790.98      9.01 o
   4   4   2      354.42      321.28      4.96 o
   5   4   2      126.58      124.36      3.89 o
   6   4   2       38.97       42.29      3.16 o
   7   4   2       30.30       28.59      5.41 o
   8   4   2       31.95       35.78      5.24 o
   9   4   2       20.31       19.65      5.00 o
   0   5   2      480.03      481.07      9.90 o
   1   5   2     1065.10     1033.52      9.65 o
   2   5   2      235.61      250.60      3.41 o
   3   5   2       75.45       73.99      2.38 o
   4   5   2      150.27      146.92      4.76 o
   5   5   2      247.72      246.47      6.60 o
   6   5   2      184.28      179.80      8.03 o
   7   5   2       55.42       46.59      7.42 o
   8   5   2        0.51        3.57      4.33 o
   9   5   2       21.70       27.81      6.60 o
   0   6   2      149.27      157.39      4.73 o
   1   6   2     1726.53     1767.69     15.22 o
   2   6   2      323.96      346.43      4.84 o
   3   6   2      545.01      564.31      8.10 o
   4   6   2      195.79      200.08      5.10 o
   5   6   2      352.85      294.97     42.36 o
   6   6   2       50.44       50.63      4.73 o
   7   6   2       30.15       21.01     15.22 o
   8   6   2       51.89       46.82     10.87 o
   0   7   2       40.44       34.75      2.79 o
   1   7   2        4.70        3.60      1.36 o
   2   7   2      713.38      682.60      9.28 o
   3   7   2      438.05      425.55      6.20 o
   4   7   2       82.30       79.16      4.15 o
   5   7   2       17.17        4.54      5.80 o
   6   7   2      168.12      149.29     14.64 o
   7   7   2        8.42        4.35      5.94 o
   8   7   2        4.45       -6.52      6.52 o
   0   8   2       22.75       22.72      4.64 o
   1   8   2       10.87       10.96      1.84 o
   2   8   2        7.02        6.30      1.59 o
   3   8   2       44.75       48.37      1.92 o
   4   8   2        2.10        0.87      2.46 o
   5   8   2        6.85        3.92      4.25 o
   6   8   2       11.23       18.84      7.83 o
   7   8   2        2.61       -4.49      5.65 o
   0   9   2       64.58       60.98      5.49 o
   1   9   2      290.18      270.45      7.16 o
   2   9   2       76.93       78.77      3.43 o
   3   9   2       43.50       41.34      3.05 o
   4   9   2       54.29       45.11      6.66 o
   5   9   2       38.48       44.50     10.15 o
   6   9   2       11.14       12.17      7.54 o
   7   9   2        4.54        1.24      4.46 o
   0  10   2       10.12       12.77      4.30 o
   1  10   2        7.23        9.51      2.56 o
   2  10   2       23.26       25.56      3.00 o
   3  10   2      105.95      126.49     10.00 o
   4  10   2       72.77       79.41      8.81 o
   5  10   2       26.23       23.92      9.42 o
   6  10   2        4.05        3.55      5.02 o
   0  11   2       77.42       81.31      6.12 o
   1  11   2       24.36       29.96      4.33 o
   2  11   2       21.76       22.08      5.59 o
   3  11   2        8.80       11.81      5.43 o
   4  11   2        9.24        9.02      6.88 o
   5  11   2      115.79      134.02     11.58 o
   0  12   2       43.13       32.35      5.39 o
   1  12   2       64.26       75.09      8.85 o
   2  12   2       15.65       17.45      5.01 o
   3  12   2       38.91       43.88      8.86 o
   1   0   3     3233.17     2683.27     59.72 o
   2   0   3     8438.01     8259.53     91.27 o
   3   0   3     1521.00     1581.96     28.63 o
   4   0   3      361.06      360.31     13.91 o
   5   0   3      229.15      223.56      7.61 o
   6   0   3       85.99       69.60      8.19 o
   7   0   3      752.74      764.62     18.02 o
   8   0   3      120.28      113.86      7.49 o
   9   0   3        3.54        0.29      3.08 o
  10   0   3       20.61       18.55     11.45 o
   1   1   3     2098.14     1993.47     21.58 o
   2   1   3      381.47      372.87      3.88 o
   3   1   3     1418.16     1509.88     13.55 o
   4   1   3      522.77      487.82      7.60 o
   5   1   3      285.38      265.27      5.25 o
   6   1   3       35.28       33.27      2.31 o
   7   1   3       50.23       52.56      3.23 o
   8   1   3       16.95       17.35      3.07 o
   9   1   3       33.20       42.40      5.41 o
   0   2   3     3583.13     3230.40     32.86 o
   1   2   3     7527.44     7196.46     47.09 o
   2   2   3      241.78      261.13      3.11 o
   3   2   3      141.15      143.85      2.19 o
   4   2   3     1158.61     1215.00     11.70 o
   5   2   3      624.84      634.75      8.64 o
   6   2   3      980.29      981.48     11.65 o
   7   2   3       90.78       90.68      3.67 o
   8   2   3        5.72        9.02      2.31 o
   9   2   3        8.03        6.32      4.59 o
   0   3   3       26.07       26.84      1.52 o
   1   3   3      973.54      946.67      7.68 o
   2   3   3     1641.43     1515.20     11.01 o
   3   3   3     1387.37     1416.46     11.55 o
   4   3   3      184.15      179.92      3.08 o
   5   3   3      397.83      417.55      5.11 o
   6   3   3      168.45      166.40      4.12 o
   7   3   3       74.93       71.39      3.80 o
   8   3   3       68.81       73.95      6.04 o
   9   3   3        0.92        1.73      4.37 o
   0   4   3      400.22      386.41      9.44 o
   1   4   3      312.31      260.30      3.59 o
   2   4   3     1028.21     1074.77      8.26 o
   3   4   3      347.41      331.11      4.36 o
   4   4   3      187.42      190.17      3.74 o
   5   4   3      216.56      214.70      4.45 o
   6   4   3      620.25      616.75      9.59 o
   7   4   3      103.49      106.56      6.69 o
   8   4   3       35.31       47.07      8.12 o
   9   4   3       16.11       21.15      6.50 o
   0   5   3        1.52        0.45      1.36 o
   1   5   3       24.33       29.04      2.06 o
   2   5   3      145.68      142.67      2.73 o
   3   5   3      108.79       97.81      2.78 o
   4   5   3       17.92       20.38      2.36 o
   5   5   3      171.45      171.12      5.60 o
   6   5   3       49.43       47.89      3.55 o
   7   5   3       64.42       65.86      8.35 o
   8   5   3        4.27        6.06      4.30 o
   9   5   3       10.95        2.75      7.25 o
   0   6   3      102.44       99.12      3.91 o
   1   6   3      453.94      449.52      6.27 o
   2   6   3      268.55      262.22      4.04 o
   3   6   3      622.57      633.06      8.09 o
   4   6   3       73.50       74.31      3.31 o
   5   6   3       55.35       55.79      5.35 o
   6   6   3       28.46       21.14      4.48 o
   7   6   3       36.06       23.79      6.60 o
   8   6   3       33.59       28.55      9.57 o
   0   7   3      182.19      162.77      5.34 o
   1   7   3       39.69       40.69      2.26 o
   2   7   3      152.25      138.23      4.35 o
   3   7   3       79.45       77.76      2.21 o
   4   7   3      185.68      163.35      5.64 o
   5   7   3      118.15      104.30     11.73 o
   6   7   3       18.35       24.93      8.26 o
   7   7   3        1.06        8.41      6.38 o
   8   7   3       21.24        9.86      8.12 o
   0   8   3      308.23      310.79     10.84 o
   1   8   3       25.11       25.35      2.86 o
   2   8   3      123.80      113.40      4.02 o
   3   8   3       56.10       55.06      2.18 o
   4   8   3       54.10       61.97      4.17 o
   5   8   3      120.32      113.02      9.05 o
   6   8   3       71.87       77.54     12.03 o
   7   8   3       25.33       28.84      9.71 o
   0   9   3       17.48       13.68      3.74 o
   1   9   3       95.47       90.96      4.77 o
   2   9   3        1.56        1.69      1.77 o
   3   9   3       13.14       11.01      1.98 o
   4   9   3       92.77       84.46      8.25 o
   5   9   3      175.48      136.39     15.07 o
   6   9   3       25.29       42.32     10.73 o
   7   9   3       20.97       21.89      9.13 o
   0  10   3      158.03      158.11      9.90 o
   1  10   3        7.88        6.96      2.90 o
   2  10   3       58.06       62.15      3.91 o
   3  10   3       18.94       25.83      4.78 o
   4  10   3       44.07       45.55      7.17 o
   5  10   3       46.52       46.67     11.02 o
   6  10   3       56.08       62.47     12.61 o
   0  11   3        3.39        2.72      3.05 o
   1  11   3        8.61        7.22      2.79 o
   2  11   3       24.41       15.47      4.62 o
   3  11   3       54.38       53.87      8.26 o
   4  11   3       36.11       22.61      9.71 o
   5  11   3        8.60        5.51      8.26 o
   0  12   3        1.14       -1.58      3.68 o
   1  12   3        0.72       -1.30      3.21 o
   2  12   3       28.20       26.91      4.78 o
   3  12   3        7.24       10.84      5.05 o
   1   0   4     7531.57     6749.80    458.23 o
   2   0   4        9.69       12.48      2.56 o
   3   0   4       30.80       31.41      1.65 o
   4   0   4     3500.50     3757.32     63.23 o
   5   0   4     1513.02     1494.35     30.03 o
   6   0   4      276.70      278.82     15.60 o
   7   0   4      577.59      564.96     16.47 o
   8   0   4       98.94      107.24      7.37 o
   9   0   4        0.14        1.94      4.22 o
   0   1   4       52.95       37.14      4.57 o
   1   1   4     5318.50     4852.41     78.52 o
   2   1   4      661.65      659.26      6.56 o
   3   1   4      224.79      217.81      3.25 o
   4   1   4     1532.15     1575.75     17.77 o
   5   1   4       45.05       47.11      3.06 o
   6   1   4       61.44       59.71      2.95 o
   7   1   4      552.63      535.81      8.61 o
   8   1   4       83.89       89.51      4.88 o
   9   1   4        6.67        5.86      2.73 o
   0   2   4      139.45      133.14      2.88 o
   1   2   4     1350.28     1246.24      9.05 o
   2   2   4     2668.05     2645.38     19.35 o
   3   2   4      247.85      249.66      3.21 o
   4   2   4      512.72      518.41      5.57 o
   5   2   4       93.69       89.95      3.31 o
   6   2   4       83.46       71.67      3.30 o
   7   2   4        7.46        7.59      2.65 o
   8   2   4       87.83       91.23      5.13 o
   9   2   4       70.85       65.36      6.29 o
   0   3   4     1108.48     1151.10     13.53 o
   1   3   4     3488.03     3390.81     22.41 o
   2   3   4      196.55      160.85      2.40 o
   3   3   4      644.50      631.21      6.46 o
   4   3   4      746.68      808.70      8.03 o
   5   3   4       47.17       50.34      2.36 o
   6   3   4      120.82      112.05      3.51 o
   7   3   4        9.19        7.25      2.66 o
   8   3   4       56.84       62.70      5.71 o
   9   3   4       12.11       13.36      5.46 o
   0   4   4     2057.34     2150.66     30.64 o
   1   4   4      232.06      232.37      3.24 o
   2   4   4        6.16        3.62      0.83 o
   3   4   4      374.30      352.64      4.27 o
   4   4   4        1.53        2.08      0.88 o
   5   4   4      167.43      156.94      3.43 o
   6   4   4       19.78       20.49      2.19 o
   7   4   4       45.24       41.32      6.49 o
   8   4   4       49.68       56.19     15.40 o
   9   4   4       13.67       14.64      7.68 o
   0   5   4      409.26      378.52      7.08 o
   1   5   4     2078.52     2055.08     17.62 o
   2   5   4      635.84      641.33      6.42 o
   3   5   4      355.85      371.80      4.15 o
   4   5   4      303.37      291.97      6.65 o
   5   5   4       41.89       44.65      3.55 o
   6   5   4      419.25      400.39     11.78 o
   7   5   4       11.38       14.77      4.24 o
   8   5   4       10.59       13.91      7.39 o
   9   5   4        9.37       17.10      8.70 o
   0   6   4      487.71      519.24     10.36 o
   1   6   4      263.35      289.98      4.94 o
   2   6   4       63.02       71.94      2.61 o
   3   6   4      344.36      353.35      5.10 o
   4   6   4        5.60        7.70      2.01 o
   5   6   4      270.91      265.58     13.48 o
   6   6   4      160.16      167.34      7.87 o
   7   6   4        7.18        6.06      5.07 o
   8   6   4       27.88       13.19      7.83 o
   0   7   4       46.14       42.74      3.17 o
   1   7   4        9.76       11.55      1.86 o
   2   7   4      381.11      392.73      6.28 o
   3   7   4       34.17       31.58      1.98 o
   4   7   4      136.57      143.86      6.09 o
   5   7   4       65.30       63.22     13.12 o
   6   7   4      251.78      213.06     17.39 o
   7   7   4        1.40        5.36      6.09 o
   8   7   4       21.00        6.81      7.97 o
   0   8   4       91.72       78.49      5.32 o
   1   8   4       15.57       19.04      2.21 o
   2   8   4      110.93      110.51      3.68 o
   3   8   4       63.54       64.21      2.82 o
   4   8   4      392.14      393.63     12.33 o
   5   8   4       11.11        1.06      3.84 o
   6   8   4        9.16       17.25      7.97 o
   7   8   4        5.75        0.43      6.67 o
   0   9   4       43.47       49.38      5.00 o
   1   9   4      207.26      183.68      5.93 o
   2   9   4       30.15       32.32      3.03 o
   3   9   4       30.00       35.50      2.74 o
   4   9   4       37.99       42.95      5.30 o
   5   9   4       20.54       21.60      8.55 o
   6   9   4        4.81        3.33      7.10 o
   7   9   4       16.20       23.34      9.28 o
   0  10   4        1.10       -1.37      3.75 o
   1  10   4        6.70        2.37      2.76 o
   2  10   4       17.21       16.16      2.73 o
   3  10   4       27.86       23.69      4.78 o
   4  10   4       49.06       43.06      8.55 o
   5  10   4        2.71        1.74      6.52 o
   6  10   4        1.75       -3.04      6.38 o
   0  11   4       22.78       12.31      6.81 o
   1  11   4       39.21       37.90      3.84 o
   2  11   4       32.66       28.10      5.30 o
   3  11   4       13.63       20.13      5.01 o
   4  11   4       11.75       10.00      8.12 o
   5  11   4       43.05       48.26     11.45 o
   0  12   4       21.13       25.27      4.85 o
   1  12   4       47.32       58.47      6.85 o
   2  12   4       30.25       35.49      6.09 o
   3  12   4       30.52       33.32      8.91 o
   1   0   5       29.22       26.26      1.77 o
   2   0   5     1476.05     1390.45     17.48 o
   3   0   5      207.55      245.06      5.43 o
   4   0   5      339.34      362.22      7.29 o
   5   0   5      162.34      196.03      8.69 o
   6   0   5       14.67       12.45      3.34 o
   7   0   5      324.89      310.03     11.04 o
   8   0   5        8.25       12.81      5.04 o
   9   0   5        0.00       -0.17      4.14 o
   0   1   5     1220.96     1108.03     13.97 o
   1   1   5     6232.10     6061.57     49.64 o
   2   1   5      870.44      839.14      8.75 o
   3   1   5      374.40      358.55      4.68 o
   4   1   5       13.13       11.44      1.62 o
   5   1   5      428.70      391.81      9.13 o
   6   1   5      268.05      277.29      7.22 o
   7   1   5      145.10      145.93      5.91 o
   8   1   5        5.34        4.55      2.74 o
   9   1   5       49.31       50.27      4.50 o
   0   2   5      862.12      789.76      9.77 o
   1   2   5      837.20      800.27      7.84 o
   2   2   5       82.79       94.96      2.43 o
   3   2   5      414.31      447.72      5.09 o
   4   2   5      120.06      115.13      2.36 o
   5   2   5      140.27      146.73      3.64 o
   6   2   5      226.63      210.01      4.87 o
   7   2   5      193.98      186.61      6.45 o
   8   2   5        4.20        0.61      3.37 o
   9   2   5       32.05       35.30      6.47 o
   0   3   5     1138.17     1185.42     15.63 o
   1   3   5      614.05      591.55      5.57 o
   2   3   5      288.01      297.03      3.46 o
   3   3   5      607.98      554.71      6.10 o
   4   3   5      446.16      457.45      5.17 o
   5   3   5      392.40      375.62      4.98 o
   6   3   5      411.34      427.31      8.39 o
   7   3   5        1.33       -1.71      2.21 o
   8   3   5      137.85      156.40     11.45 o
   9   3   5       25.56       31.70     10.22 o
   0   4   5      203.08      193.04      4.12 o
   1   4   5      394.64      453.87      4.56 o
   2   4   5      800.07      784.43      7.59 o
   3   4   5      207.44      189.01      3.02 o
   4   4   5      445.52      448.89      5.47 o
   5   4   5       86.83       82.11      2.56 o
   6   4   5       64.19       67.17      2.85 o
   7   4   5        7.60        2.56      3.28 o
   8   4   5       36.03       37.52      7.38 o
   9   4   5       35.56       36.81      9.71 o
   0   5   5       25.71       25.82      2.22 o
   1   5   5      124.61      107.83      2.95 o
   2   5   5      503.50      501.44      5.40 o
   3   5   5       54.81       51.44      1.71 o
   4   5   5      227.79      225.25      5.38 o
   5   5   5      279.57      267.88      6.64 o
   6   5   5       27.50       27.17      3.17 o
   7   5   5        7.19        5.79      3.91 o
   8   5   5       22.46       33.77      9.57 o
   9   5   5       20.17       14.06      8.70 o
   0   6   5      764.87      823.93     14.59 o
   1   6   5      336.44      354.09      5.21 o
   2   6   5      495.72      515.19      7.09 o
   3   6   5      158.79      155.14      3.90 o
   4   6   5       55.88       52.88      3.33 o
   5   6   5       43.62       44.25      3.99 o
   6   6   5      285.64      250.56     28.26 o
   7   6   5       87.88      101.30     13.12 o
   8   6   5       11.42        1.74      6.96 o
   0   7   5      108.83       97.68      4.27 o
   1   7   5       23.57       26.93      3.22 o
   2   7   5        3.14        3.58      1.57 o
   3   7   5       51.45       51.44      2.44 o
   4   7   5      116.26       92.16      5.08 o
   5   7   5      147.40      138.31      7.15 o
   6   7   5       40.10       32.39      7.13 o
   7   7   5       38.14       53.19     10.87 o
   8   7   5        0.81        5.94      7.68 o
   0   8   5        2.21        5.06      2.82 o
   1   8   5       22.75       22.44      2.29 o
   2   8   5      183.73      177.90      5.26 o
   3   8   5       35.53       38.25      2.55 o
   4   8   5       29.10       23.32      4.33 o
   5   8   5        8.87        2.81      3.19 o
   6   8   5        0.75       -1.01      6.23 o
   7   8   5       29.92       33.92     10.15 o
   0   9   5      222.06      239.28      9.43 o
   1   9   5      420.95      431.99      8.92 o
   2   9   5       68.69       70.01      3.93 o
   3   9   5       34.31       43.64      3.83 o
   4   9   5       79.45       72.81      6.55 o
   5   9   5        8.68       12.90      7.97 o
   6   9   5       19.94       24.78      9.13 o
   7   9   5       95.36       68.41     12.90 o
   0  10   5       32.82       26.50      5.54 o
   1  10   5       26.16       25.58      3.52 o
   2  10   5       38.86       36.29      4.18 o
   3  10   5        6.37        7.90      3.98 o
   4  10   5       13.97        8.41      4.22 o
   5  10   5       18.53       21.02      8.84 o
   6  10   5       14.13       12.90      8.55 o
   0  11   5       46.42       44.36     10.22 o
   1  11   5       14.05        5.29      3.13 o
   2  11   5        8.53        8.73      4.19 o
   3  11   5       62.33       67.89      6.87 o
   4  11   5        1.34       -4.20      6.09 o
   5  11   5       11.00        8.84      8.26 o
   0  12   5        1.42       -1.49      4.84 o
   1  12   5        6.87        2.57      4.53 o
   2  12   5       15.59        6.38      4.88 o
   3  12   5        9.48        8.49      5.03 o
   0   0   6     3046.23     2874.15     46.32 o
   1   0   6       11.59        8.96      2.61 o
   2   0   6     1044.31     1074.04     14.37 o
   3   0   6      522.31      551.47     10.57 o
   4   0   6     1156.06     1186.60     14.70 o
   5   0   6      888.15      940.06     21.44 o
   6   0   6        6.70        9.68      3.72 o
   7   0   6      120.28      124.76      7.41 o
   8   0   6       55.65       58.48      6.07 o
   9   0   6       62.56       63.59      8.09 o
   0   1   6     3224.80     2927.20     33.37 o
   1   1   6     1752.04     1715.65     17.01 o
   2   1   6     1414.12     1393.27     14.40 o
   3   1   6     1876.01     1984.21     17.34 o
   4   1   6      465.08      461.88      6.29 o
   5   1   6      371.71      387.40      8.63 o
   6   1   6      117.49      129.47      5.19 o
   7   1   6       53.79       55.27      4.09 o
   8   1   6        1.43        2.77      2.54 o
   9   1   6        8.14        7.20      3.76 o
   0   2   6     3233.70     3288.38     37.72 o
   1   2   6     2249.95     2173.36     18.38 o
   2   2   6     1598.49     1601.07     14.27 o
   3   2   6     3641.32     3768.05     29.30 o
   4   2   6      458.10      490.21      5.79 o
   5   2   6      111.60      107.70      2.49 o
   6   2   6      336.30      322.47      6.15 o
   7   2   6       24.83       24.12      3.40 o
   8   2   6       17.14        9.54      3.77 o
   9   2   6       11.84       13.19      5.99 o
   0   3   6       55.69       57.45      2.64 o
   1   3   6      803.91      794.94      7.73 o
   2   3   6      117.82      136.97      2.85 o
   3   3   6      193.83      221.54      3.83 o
   4   3   6       70.57       66.30      2.03 o
   5   3   6      105.62      104.81      2.68 o
   6   3   6       76.86       84.86      3.37 o
   7   3   6      106.76      102.14      5.37 o
   8   3   6       90.89      100.50      7.43 o
   9   3   6       16.00       14.20      7.83 o
   0   4   6      968.43     1006.54     13.08 o
   1   4   6      737.36      704.94      6.76 o
   2   4   6      682.19      702.30      7.16 o
   3   4   6       50.92       54.58      1.87 o
   4   4   6       30.82       33.71      2.11 o
   5   4   6      145.54      134.81      3.14 o
   6   4   6      256.07      247.16      5.32 o
   7   4   6       10.07        8.95      3.82 o
   8   4   6       27.28       27.94      7.02 o
   9   4   6       10.85       20.73      8.84 o
   0   5   6      152.21      154.40      4.10 o
   1   5   6      387.21      393.28      4.69 o
   2   5   6      597.43      644.93      6.76 o
   3   5   6       57.88       53.20      2.21 o
   4   5   6      171.96      179.94      3.74 o
   5   5   6      595.89      617.33      9.16 o
   6   5   6       46.26       46.45      4.09 o
   7   5   6       94.69       99.44     11.24 o
   8   5   6       19.53        5.94      7.10 o
   9   5   6       36.29       29.28     10.15 o
   0   6   6      125.35      126.31      4.54 o
   1   6   6      707.35      724.26      7.69 o
   2   6   6       25.85       33.26      2.10 o
   3   6   6      163.69      161.15      4.52 o
   4   6   6       43.26       38.37      1.92 o
   5   6   6       47.87       49.30      4.11 o
   6   6   6      161.97      160.40     11.76 o
   7   6   6        9.06        5.67      5.57 o
   8   6   6       11.12        9.28      7.97 o
   0   7   6       53.23       60.70      3.63 o
   1   7   6      187.97      186.97      4.53 o
   2   7   6        4.75        3.00      1.56 o
   3   7   6      109.58      110.94      3.74 o
   4   7   6      185.06      182.58      8.51 o
   5   7   6      152.20      155.82      9.05 o
   6   7   6       86.88       79.17      9.57 o
   7   7   6       11.51       12.61      7.54 o
   8   7   6        1.39       -5.22      6.96 o
   0   8   6      327.37      334.43     10.40 o
   1   8   6      430.54      422.73     11.21 o
   2   8   6      198.47      207.82      5.06 o
   3   8   6       41.17       41.19      3.03 o
   4   8   6       72.50       70.55      6.86 o
   5   8   6       19.28       19.76      5.14 o
   6   8   6        9.20        0.29      5.94 o
   7   8   6        6.13        2.17      7.54 o
   0   9   6       16.23       18.54      4.03 o
   1   9   6      162.39      170.24      5.73 o
   2   9   6      195.82      208.89      6.08 o
   3   9   6       42.47       41.95      3.91 o
   4   9   6       21.13       25.64      5.84 o
   5   9   6       13.17       10.29      5.02 o
   6   9   6       13.92       14.49      8.41 o
   0  10   6      133.01      132.48     12.68 o
   1  10   6       30.96       33.72      4.08 o
   2  10   6        0.07       -1.40      2.45 o
   3  10   6       12.64       13.91      4.22 o
   4  10   6       10.15        9.18      4.20 o
   5  10   6        0.09        5.51      7.39 o
   6  10   6        0.77        2.32      7.39 o
   0  11   6       35.99       39.51      6.83 o
   1  11   6       45.09       48.73      4.88 o
   2  11   6        9.50       10.17      4.51 o
   3  11   6        4.98       11.04      4.39 o
   4  11   6       27.19       41.10      7.55 o
   0  12   6       17.26       19.04      6.15 o
   1  12   6       75.13       81.34      7.72 o
   2  12   6        6.15       10.70      4.73 o
   3  12   6        1.81        5.86      6.10 o
   1   0   7       64.80       66.76      4.56 o
   2   0   7      153.04      134.88      5.13 o
   3   0   7     2987.36     3141.05     37.29 o
   4   0   7       39.22       40.53      3.36 o
   5   0   7      187.35      175.74      8.80 o
   6   0   7       31.29       32.20      5.12 o
   7   0   7        0.56       -3.24      3.24 o
   8   0   7        9.70        9.37      4.30 o
   9   0   7        5.04       -9.57      9.57 o
   0   1   7      310.03      289.41      5.92 o
   1   1   7      525.48      535.71      6.60 o
   2   1   7      326.57      367.27      4.77 o
   3   1   7      157.81      156.21      3.47 o
   4   1   7      422.91      441.51      6.30 o
   5   1   7      191.89      184.12      3.95 o
   6   1   7      156.01      151.28      6.08 o
   7   1   7        4.36        6.57      2.73 o
   8   1   7       14.10       13.75      4.52 o
   9   1   7       30.65       22.67      5.79 o
   0   2   7      383.52      441.85      7.61 o
   1   2   7      131.96      123.88      2.81 o
   2   2   7      145.59      140.67      3.02 o
   3   2   7      247.92      273.35      4.77 o
   4   2   7      246.19      267.83      4.13 o
   5   2   7       43.44       50.25      2.09 o
   6   2   7       69.95       77.21      3.64 o
   7   2   7      154.95      176.52      8.71 o
   8   2   7       91.37       78.12      6.27 o
   9   2   7       49.56       64.21     11.31 o
   0   3   7     1274.06     1284.59     15.44 o
   1   3   7      473.88      483.21      6.09 o
   2   3   7     1660.04     1697.59     14.57 o
   3   3   7      102.09      103.94      2.82 o
   4   3   7       28.33       30.95      1.57 o
   5   3   7      268.35      269.82      5.39 o
   6   3   7      176.64      177.59      3.88 o
   7   3   7      125.12      136.16      6.20 o
   8   3   7        8.46       14.46      5.98 o
   9   3   7        5.45       21.16      8.70 o
   0   4   7      386.91      379.65      6.83 o
   1   4   7      802.17      878.06      8.41 o
   2   4   7      123.34      134.26      2.75 o
   3   4   7      143.43      153.71      3.07 o
   4   4   7      160.79      164.93      3.31 o
   5   4   7       92.55       88.91      2.48 o
   6   4   7      134.64      137.84      4.25 o
   7   4   7       24.15       20.50      4.41 o
   8   4   7       22.25       35.31     18.48 o
   9   4   7       32.78        8.84      8.70 o
   0   5   7      499.01      557.97      8.48 o
   1   5   7      168.74      173.06      3.35 o
   2   5   7      297.02      314.57      4.33 o
   3   5   7       27.83       35.24      1.91 o
   4   5   7      328.31      341.88      5.57 o
   5   5   7       31.66       28.84      2.36 o
   6   5   7       78.38       82.85      3.85 o
   7   5   7       79.34       89.41      4.92 o
   8   5   7        7.73        2.03      6.67 o
   0   6   7      113.17      120.69      4.51 o
   1   6   7      278.48      274.94      4.42 o
   2   6   7      133.54      125.65      3.24 o
   3   6   7      135.43      134.50      3.30 o
   4   6   7        2.74        1.27      1.34 o
   5   6   7       22.38       19.40      3.21 o
   6   6   7        6.15        8.98      3.28 o
   7   6   7       37.48       31.40      9.35 o
   8   6   7        8.40        4.78      7.83 o
   0   7   7      733.70      738.84     12.42 o
   1   7   7       50.78       59.34      2.85 o
   2   7   7      119.25      115.43      3.62 o
   3   7   7      677.34      666.29      9.46 o
   4   7   7      157.33      152.32      8.07 o
   5   7   7      103.85      115.23      6.27 o
   6   7   7        1.40       -2.36      4.96 o
   7   7   7       12.47        4.64      6.67 o
   8   7   7       34.72       49.13     11.74 o
   0   8   7      211.93      207.42      8.37 o
   1   8   7       35.86       40.00      2.72 o
   2   8   7       74.62       75.34      3.12 o
   3   8   7       45.99       40.75      3.35 o
   4   8   7      152.19      169.01      8.46 o
   5   8   7       21.61       12.58      4.76 o
   6   8   7       29.54       21.02      8.70 o
   7   8   7        2.03        1.59      6.81 o
   0   9   7      307.58      301.70     10.61 o
   1   9   7      235.75      267.50      7.03 o
   2   9   7       10.43        8.52      2.54 o
   3   9   7       13.16        5.95      2.93 o
   4   9   7       43.14       41.84      5.42 o
   5   9   7       21.33       19.91      6.52 o
   6   9   7       17.57       10.29      7.97 o
   0  10   7        2.83        6.26      4.16 o
   1  10   7       18.01       15.81      3.26 o
   2  10   7       94.54       92.55      5.74 o
   3  10   7        8.51        3.13      3.79 o
   4  10   7       35.50       25.82      5.13 o
   5  10   7        9.01        9.90      5.46 o
   0  11   7       52.31       48.28     20.58 o
   1  11   7        7.64        6.16      3.50 o
   2  11   7       10.70        7.66      4.28 o
   3  11   7       20.48       17.09      5.13 o
   4  11   7       11.48       17.25      6.45 o
   0  12   7        0.71        2.60      7.39 o
   1  12   7        4.82        7.06      4.54 o
   2  12   7       11.07        9.80      4.90 o
   3  12   7       18.59       29.13      7.58 o
   0   0   8     1349.19     1265.51     23.78 o
   1   0   8      467.34      459.67      8.21 o
   2   0   8      212.70      197.82      6.08 o
   3   0   8       94.52       99.31      4.73 o
   4   0   8      585.03      628.70     15.53 o
   5   0   8       70.69       72.56      4.23 o
   6   0   8        1.54        6.52      4.64 o
   7   0   8       99.30      104.99      8.49 o
   8   0   8        3.30        0.07      6.16 o
   9   0   8       18.37       11.74      7.54 o
   0   1   8      655.69      663.24     10.43 o
   1   1   8     2350.53     2409.73     21.90 o
   2   1   8      852.07      919.26      9.37 o
   3   1   8      197.24      210.60      3.84 o
   4   1   8      104.51      107.49      3.40 o
   5   1   8      163.02      172.36      4.21 o
   6   1   8      107.98      101.96      5.29 o
   7   1   8       45.26       48.69      4.49 o
   8   1   8       14.24       13.87      3.44 o
   9   1   8       14.60        5.65      5.02 o
   0   2   8     5354.15     5513.71     61.36 o
   1   2   8      659.06      713.97      8.66 o
   2   2   8      169.15      171.28      3.49 o
   3   2   8      459.36      496.36      9.32 o
   4   2   8      654.05      677.45      8.81 o
   5   2   8      381.40      393.97      5.48 o
   6   2   8      257.28      241.43      6.51 o
   7   2   8       43.19       38.23      4.06 o
   8   2   8       20.98       10.75      4.01 o
   9   2   8        2.19       11.31      7.68 o
   0   3   8        1.42        5.47      1.55 o
   1   3   8      229.96      233.48      3.91 o
   2   3   8       12.10       12.66      1.45 o
   3   3   8      555.27      564.17      6.73 o
   4   3   8      405.56      397.99      5.40 o
   5   3   8      282.14      298.00      4.49 o
   6   3   8       31.57       37.78      2.34 o
   7   3   8        4.90        4.50      3.26 o
   8   3   8       95.17      126.26     10.93 o
   9   3   8        5.29        9.71      8.12 o
   0   4   8     3043.32     3120.01     35.62 o
   1   4   8      339.44      334.63      6.80 o
   2   4   8       64.70       65.73      2.60 o
   3   4   8       53.54       59.84      2.17 o
   4   4   8       27.46       25.92      1.84 o
   5   4   8      123.50      124.89      3.02 o
   6   4   8       15.22       14.79      2.39 o
   7   4   8       74.94       68.76      8.25 o
   8   4   8       11.46       19.86      8.12 o
   9   4   8        0.75        1.01      7.54 o
   0   5   8      143.10      148.57      4.98 o
   1   5   8       25.73       33.38      1.78 o
   2   5   8      248.03      257.77      5.25 o
   3   5   8       87.13       82.85      2.48 o
   4   5   8      221.59      224.09      4.63 o
   5   5   8        8.74        7.03      1.54 o
   6   5   8      176.13      179.44      4.68 o
   7   5   8       12.18       14.23      6.00 o
   8   5   8       42.32       38.70      9.71 o
   0   6   8      329.25      349.55      8.38 o
   1   6   8       86.89       80.02      2.52 o
   2   6   8      743.86      726.24      8.09 o
   3   6   8      102.13      111.06      3.08 o
   4   6   8      140.13      130.89      3.89 o
   5   6   8       76.58       75.83      4.98 o
   6   6   8       23.11       29.68      6.65 o
   7   6   8       42.77       35.97      7.58 o
   8   6   8       37.42       24.78     10.00 o
   0   7   8       34.38       35.84      3.51 o
   1   7   8      356.84      361.98      7.38 o
   2   7   8       16.44       16.37      1.86 o
   3   7   8      307.70      323.36      5.37 o
   4   7   8      182.07      180.30      6.57 o
   5   7   8       91.37       88.00      6.17 o
   6   7   8      177.07      189.96     14.51 o
   7   7   8       18.25       25.51      9.42 o
   0   8   8      106.28      101.42     10.96 o
   1   8   8      148.73      148.08      5.41 o
   2   8   8       46.79       50.53      3.62 o
   3   8   8      132.73      141.76      5.76 o
   4   8   8       15.00        9.93      5.17 o
   5   8   8       10.53       10.21      4.56 o
   6   8   8       39.03       44.06      6.44 o
   7   8   8        9.65       -1.01      6.96 o
   0   9   8       25.40       25.74      4.24 o
   1   9   8      172.28      171.84      5.82 o
   2   9   8       22.42       24.37      3.20 o
   3   9   8       39.30       31.21      3.85 o
   4   9   8       30.57       38.27      6.11 o
   5   9   8       87.62       94.96     11.67 o
   6   9   8       27.48       28.99      9.86 o
   0  10   8       32.78       33.39      4.84 o
   1  10   8        4.28        2.90      3.00 o
   2  10   8       38.64       42.50      4.65 o
   3  10   8       30.22       35.74      5.34 o
   4  10   8        8.53       16.87      5.87 o
   5  10   8       10.19       -1.44      5.15 o
   0  11   8       36.70       29.34      6.39 o
   1  11   8       61.34       74.05      5.83 o
   2  11   8        4.96        2.31      4.17 o
   3  11   8       36.70       43.60      6.29 o
   4  11   8       28.91       43.15      9.13 o
   0  12   8        5.78        1.11     14.57 o
   1  12   8       65.45       80.03      7.90 o
   2  12   8       12.97       11.85      5.24 o
   1   0   9      328.85      364.95      7.43 o
   2   0   9      147.71      180.96     10.03 o
   3   0   9      147.03      178.69      5.25 o
   4   0   9        8.03        2.15      2.78 o
   5   0   9      155.95      149.70     15.22 o
   6   0   9      263.37      246.11     14.64 o
   7   0   9      320.75      320.37     14.30 o
   8   0   9        0.35       -0.10      4.23 o
   9   0   9        1.41        0.87      6.67 o
   0   1   9      719.93      726.92     11.52 o
   1   1   9       42.70       43.95      2.00 o
   2   1   9      312.43      325.93      4.81 o
   3   1   9      233.35      262.80      6.91 o
   4   1   9      507.05      504.93      9.58 o
   5   1   9       70.32       75.62      3.75 o
   6   1   9       39.12       31.29      2.22 o
   7   1   9      205.98      203.15      9.02 o
   8   1   9        3.45        2.27      3.38 o
   9   1   9       11.83        1.98      7.39 o
   0   2   9     1492.55     1412.12     19.04 o
   1   2   9      922.66      954.84     10.70 o
   2   2   9      422.08      430.66      7.46 o
   3   2   9      377.90      393.98      6.68 o
   4   2   9      189.27      218.10      4.74 o
   5   2   9      298.61      328.57      6.33 o
   6   2   9       45.84       46.00      2.22 o
   7   2   9      152.41      159.74      6.95 o
   8   2   9       27.87       20.83      5.29 o
   9   2   9       36.42       48.26     10.44 o
   0   3   9     1168.36     1175.07     14.95 o
   1   3   9     1341.48     1431.98     14.79 o
   2   3   9       48.96       44.76      2.81 o
   3   3   9      520.62      540.12      7.56 o
   4   3   9      178.60      185.94      4.17 o
   5   3   9      148.52      142.67      3.49 o
   6   3   9       70.63       77.02      2.83 o
   7   3   9       70.60       77.87      5.08 o
   8   3   9       52.67       56.53     10.44 o
   9   3   9       12.32       16.23      8.26 o
   0   4   9      258.18      279.21      6.06 o
   1   4   9       44.40       46.88      2.41 o
   2   4   9      816.45      830.91     10.26 o
   3   4   9      256.64      252.97      4.68 o
   4   4   9      279.82      270.34      4.74 o
   5   4   9      351.98      348.19      5.03 o
   6   4   9      118.58      110.83      3.81 o
   7   4   9       14.97       17.04      2.39 o
   8   4   9        0.31       15.80      8.26 o
   0   5   9      102.39      121.37      7.17 o
   1   5   9      262.21      253.47      5.24 o
   2   5   9       34.42       34.63      2.18 o
   3   5   9      323.90      305.91      5.42 o
   4   5   9       11.35       10.05      1.77 o
   5   5   9       24.99       24.46      2.44 o
   6   5   9        1.09        4.69      2.40 o
   7   5   9       60.26       65.73      8.62 o
   8   5   9       28.03       30.87      9.71 o
   0   6   9      167.03      181.32      6.10 o
   1   6   9      482.24      492.00      7.77 o
   2   6   9      270.69      274.99      4.84 o
   3   6   9       59.20       58.87      2.30 o
   4   6   9       64.34       68.22      3.08 o
   5   6   9      549.61      536.29     12.65 o
   6   6   9        1.34        1.70      3.89 o
   7   6   9       15.34        6.23      7.39 o
   8   6   9       27.13       35.95     10.87 o
   0   7   9       85.88       88.63      5.57 o
   1   7   9      233.96      235.20      5.55 o
   2   7   9      358.88      324.56      9.36 o
   3   7   9      120.14      119.22      3.42 o
   4   7   9       76.54       77.89      3.48 o
   5   7   9       14.64       10.27      3.39 o
   6   7   9       11.68        9.20      4.09 o
   7   7   9        2.26        3.62      6.81 o
   0   8   9      411.47      374.59     15.70 o
   1   8   9       19.38       19.90      2.88 o
   2   8   9       48.17       40.58      2.95 o
   3   8   9      101.44      107.69      5.45 o
   4   8   9        6.69       10.42      2.93 o
   5   8   9       33.28       36.78      6.23 o
   6   8   9       16.76       17.72      5.11 o
   7   8   9       20.91       40.15     11.45 o
   0   9   9        0.83       -2.69      2.69 o
   1   9   9       11.60       13.05      2.72 o
   2   9   9       19.70       13.31      3.46 o
   3   9   9       46.97       42.93      4.32 o
   4   9   9       17.87       17.65      4.57 o
   5   9   9       11.10       17.52      5.61 o
   6   9   9        7.19        2.65      4.71 o
   0  10   9       14.02       11.01      4.01 o
   1  10   9        2.85        0.28      3.03 o
   2  10   9       41.85       42.33      4.72 o
   3  10   9       18.51       16.29      4.58 o
   4  10   9       12.31       13.26      5.68 o
   5  10   9        3.59        4.79      5.30 o
   0  11   9        7.22        2.62      5.10 o
   1  11   9       20.22       21.89      4.31 o
   2  11   9        6.85        7.87      4.79 o
   3  11   9        7.28        4.27      4.50 o
   4  11   9        3.72       -0.43      7.83 o
   0  12   9       17.27        7.27      5.82 o
   1  12   9        3.41        6.16      4.71 o
   2  12   9       41.26       41.80      6.72 o
   0   0  10     5109.11     5326.77     85.01 o
   1   0  10        1.46        0.01      1.74 o
   2   0  10       40.64       37.50      4.07 o
   3   0  10       72.73       67.88      4.83 o
   4   0  10      320.75      303.99     16.52 o
   5   0  10       19.79       15.86      3.07 o
   6   0  10      227.81      234.04      7.57 o
   7   0  10        0.54       -2.17      4.93 o
   8   0  10        0.24        1.04      5.80 o
   9   0  10        0.75        0.00      6.81 o
   0   1  10      807.00      812.48     12.84 o
   1   1  10     1680.39     1681.73     15.74 o
   2   1  10      941.49      936.86     12.87 o
   3   1  10      199.48      216.86      5.05 o
   4   1  10       11.36       16.86      2.49 o
   5   1  10       48.44       51.81      4.06 o
   6   1  10       83.81       76.55      2.63 o
   7   1  10      201.29      199.39      9.23 o
   8   1  10        7.15        4.27      3.87 o
   9   1  10        6.38       11.60      7.97 o
   0   2  10      567.67      630.38     10.96 o
   1   2  10       14.39        8.45      2.50 o
   2   2  10       84.97       92.55      3.66 o
   3   2  10      405.81      421.46      7.76 o
   4   2  10       90.63       93.03      4.03 o
   5   2  10      248.64      269.52      6.80 o
   6   2  10       67.23       62.64      3.39 o
   7   2  10        6.78        7.46      4.73 o
   8   2  10       15.94       10.00      5.05 o
   9   2  10       11.07        8.84      7.68 o
   0   3  10     1693.28     1788.06     38.84 o
   1   3  10      262.85      268.28      4.45 o
   2   3  10      101.16       95.22      3.19 o
   3   3  10      425.24      430.75      6.82 o
   4   3  10      211.71      197.17      4.77 o
   5   3  10        6.63        7.19      1.76 o
   6   3  10      363.59      378.39      6.70 o
   7   3  10       79.54       77.65      6.39 o
   8   3  10       30.26       35.80     10.00 o
   9   3  10        8.02        0.14      7.25 o
   0   4  10      158.87      130.02      5.56 o
   1   4  10      272.92      285.67      5.53 o
   2   4  10      313.67      305.84      5.76 o
   3   4  10      362.18      385.61      6.13 o
   4   4  10       44.85       41.94      2.27 o
   5   4  10       23.19       22.43      1.95 o
   6   4  10      273.78      270.46      6.66 o
   7   4  10       17.69       23.88      7.75 o
   8   4  10        2.93       11.31      7.97 o
   0   5  10      616.25      625.43     16.99 o
   1   5  10       67.46       54.74      3.43 o
   2   5  10      195.34      188.28      4.92 o
   3   5  10      327.53      334.42      5.83 o
   4   5  10      193.21      189.48      4.65 o
   5   5  10      144.10      156.19      8.08 o
   6   5  10       44.87       51.78      3.98 o
   7   5  10       60.07       60.32      8.74 o
   8   5  10       11.40       19.71      9.13 o
   0   6  10      460.10      436.16     14.33 o
   1   6  10      213.46      193.93      6.02 o
   2   6  10      318.41      308.45      7.00 o
   3   6  10       14.42        8.40      1.86 o
   4   6  10      414.89      382.71      7.09 o
   5   6  10       22.73       23.79      3.76 o
   6   6  10       96.09       78.35      6.85 o
   7   6  10       17.25       29.71      9.42 o
   8   6  10       18.72       18.55      9.71 o
   0   7  10      752.61      729.26     16.03 o
   1   7  10      275.90      267.96      6.03 o
   2   7  10      167.86      175.72      5.28 o
   3   7  10       19.93       17.57      2.99 o
   4   7  10      300.29      288.80      7.90 o
   5   7  10       18.63       12.60      4.16 o
   6   7  10       32.49       38.30      5.32 o
   7   7  10        3.23       -3.04      6.23 o
   0   8  10       89.72       93.97      7.08 o
   1   8  10      139.96      161.15      5.44 o
   2   8  10       79.42       88.73      3.89 o
   3   8  10      552.68      536.16     12.37 o
   4   8  10       35.28       30.86      3.80 o
   5   8  10       22.49       18.26      5.50 o
   6   8  10       22.35       17.14      5.40 o
   7   8  10        6.00       11.31      8.12 o
   0   9  10       19.00       15.78      4.14 o
   1   9  10       99.72      104.62      4.77 o
   2   9  10       37.35       41.59      4.55 o
   3   9  10        9.53        8.60      3.35 o
   4   9  10       45.00       39.45      5.63 o
   5   9  10       30.15       35.69     12.03 o
   6   9  10        5.59       11.43      6.88 o
   0  10  10        0.57        0.24      4.14 o
   1  10  10       50.94       57.50      5.73 o
   2  10  10       11.49        6.59      3.50 o
   3  10  10       43.56       52.29      6.24 o
   4  10  10        0.17        0.63      4.76 o
   5  10  10        4.78        6.84     11.23 o
   0  11  10        9.15        4.40      5.12 o
   1  11  10        7.96        1.76      3.54 o
   2  11  10        5.61        7.63      5.14 o
   3  11  10       21.45       23.50      5.70 o
   0  12  10        4.31       -4.15      8.70 o
   1  12  10       14.06        1.65      4.63 o
   1   0  11      687.63      700.90     17.16 o
   2   0  11      722.47      667.01     23.77 o
   3   0  11       49.33       48.46      4.45 o
   4   0  11      284.69      280.64     10.05 o
   5   0  11      129.27      147.89     10.87 o
   6   0  11      670.69      665.21     26.02 o
   7   0  11      106.86       91.75     10.73 o
   8   0  11       32.71       42.32      9.28 o
   9   0  11        0.40        0.72      7.68 o
   0   1  11      857.52      803.14     18.65 o
   1   1  11      550.77      567.42     12.69 o
   2   1  11      906.80      937.03     24.46 o
   3   1  11       63.98       63.44      3.47 o
   4   1  11      235.59      235.71      8.09 o
   5   1  11      467.32      465.89      9.89 o
   6   1  11       59.51       62.30      4.27 o
   7   1  11       98.53       94.68      6.82 o
   8   1  11       12.33        3.68      4.86 o
   9   1  11       67.81       67.54     12.03 o
   0   2  11     1282.56     1424.56     28.44 o
   1   2  11      123.17      113.78      8.03 o
   2   2  11      129.96      129.96     11.18 o
   3   2  11       58.36       58.85      4.27 o
   4   2  11      163.94      155.72      5.27 o
   5   2  11      162.55      164.25      6.31 o
   6   2  11      162.30      167.50      4.78 o
   7   2  11       32.18       34.50      4.95 o
   8   2  11       13.69       15.36      6.96 o
   9   2  11        6.88        3.77      7.83 o
   0   3  11      523.26      575.65     14.51 o
   1   3  11      157.81      173.32      4.18 o
   2   3  11      588.21      617.72     10.42 o
   3   3  11        7.51        9.52      2.76 o
   4   3  11      117.75      120.53      5.92 o
   5   3  11      124.74      123.26      4.81 o
   6   3  11       42.59       43.89      3.78 o
   7   3  11        3.22        2.09      3.18 o
   8   3  11       14.14        3.19      6.81 o
   0   4  11       75.40       59.21      4.22 o
   1   4  11       15.72       12.36      2.27 o
   2   4  11        1.15        0.98      1.75 o
   3   4  11       88.35       86.49      3.76 o
   4   4  11        2.13        1.35      1.67 o
   5   4  11      106.39       99.58      6.12 o
   6   4  11      110.90      104.43      7.32 o
   7   4  11       36.64       41.66      4.09 o
   8   4  11        8.58        3.04      7.10 o
   0   5  11        9.70       16.29      4.08 o
   1   5  11      207.39      195.02      6.15 o
   2   5  11       40.15       43.22      3.42 o
   3   5  11      123.13      119.52      5.78 o
   4   5  11      117.94      120.76      4.85 o
   5   5  11       43.31       37.57      3.50 o
   6   5  11       14.03       18.17      3.23 o
   7   5  11       27.25       27.65      4.07 o
   8   5  11        6.28        3.33      7.54 o
   0   6  11        5.39        9.06      3.99 o
   1   6  11      213.07      188.26      9.20 o
   2   6  11      373.45      372.96      7.98 o
   3   6  11       60.06       70.09      3.91 o
   4   6  11       69.79       75.66      4.97 o
   5   6  11       83.38       82.35      6.28 o
   6   6  11       60.99       59.14      5.81 o
   7   6  11        1.48        4.01      4.86 o
   0   7  11      130.72      136.89      8.96 o
   1   7  11      206.94      197.58      6.57 o
   2   7  11       40.53       39.96      3.70 o
   3   7  11       21.46       23.47      3.02 o
   4   7  11       76.80       76.78      6.19 o
   5   7  11        1.38        2.63      3.34 o
   6   7  11       26.19       28.63      5.14 o
   7   7  11       31.59       29.65      5.68 o
   0   8  11       47.89       52.53      5.03 o
   1   8  11      232.65      243.73      7.36 o
   2   8  11       36.09       37.64      3.78 o
   3   8  11      120.85      128.17      6.38 o
   4   8  11       56.14       54.41      4.70 o
   5   8  11       68.53       74.42      7.16 o
   6   8  11        5.75       -4.02      4.02 o
   0   9  11      101.62      105.08      7.03 o
   1   9  11        4.29        1.34      2.70 o
   2   9  11       74.32       67.79      5.37 o
   3   9  11       17.82       12.67      3.81 o
   4   9  11       20.82       14.40      4.52 o
   5   9  11        2.54       -2.00      4.56 o
   6   9  11       37.15       40.98      7.38 o
   0  10  11       14.48        5.28      5.11 o
   1  10  11       11.16        5.01      3.38 o
   2  10  11       18.80       20.58      4.17 o
   3  10  11       23.78       18.76      9.34 o
   4  10  11       32.69       33.95      7.37 o
   5  10  11       32.84       23.19     10.73 o
   0  11  11       23.61       25.20      6.55 o
   1  11  11       39.09       43.09      5.34 o
   2  11  11       52.33       51.61      6.89 o
   3  11  11        4.82       10.72      5.01 o
   0   0  12      564.36      585.12     22.32 o
   1   0  12      115.84       92.90      7.17 o
   2   0  12      452.96      465.11     20.00 o
   3   0  12       24.40       27.50      4.11 o
   4   0  12       60.82       47.76      4.98 o
   5   0  12       97.13       96.51      6.79 o
   6   0  12        0.01       -3.32      6.09 o
   7   0  12        1.94       -1.16      5.80 o
   8   0  12       17.33       19.86      8.12 o
   9   0  12        2.45       -7.10      7.10 o
   0   1  12       78.99       70.88      5.94 o
   1   1  12       37.89       41.14      3.48 o
   2   1  12      462.44      472.50     11.55 o
   3   1  12       15.80       15.25      2.61 o
   4   1  12      227.39      216.80      7.86 o
   5   1  12      434.57      420.13      9.62 o
   6   1  12      160.92      160.69      5.91 o
   7   1  12       16.21       14.03      7.27 o
   8   1  12        0.61        0.14      5.00 o
   9   1  12        9.57       11.60      9.28 o
   0   2  12      539.42      585.86     15.94 o
   1   2  12      187.18      180.77      8.68 o
   2   2  12        0.87        5.85      2.90 o
   3   2  12       46.79       47.06      5.48 o
   4   2  12      222.89      214.73      6.88 o
   5   2  12      462.43      440.19      9.35 o
   6   2  12      110.64      111.68      4.21 o
   7   2  12       23.38       18.64      2.34 o
   8   2  12        2.56       -7.03      7.03 o
   0   3  12      541.90      544.99     14.38 o
   1   3  12      110.29      129.08      4.40 o
   2   3  12      166.44      181.67      5.61 o
   3   3  12      191.55      192.90      5.92 o
   4   3  12      358.71      373.14      8.54 o
   5   3  12      208.46      188.02      6.28 o
   6   3  12       76.29       77.61      5.07 o
   7   3  12       46.32       56.16      3.90 o
   8   3  12       35.46       20.73      8.99 o
   0   4  12       13.88       19.24      3.11 o
   1   4  12      823.64      828.04     13.02 o
   2   4  12       71.38       70.03      3.58 o
   3   4  12      185.14      207.84      5.68 o
   4   4  12       17.51       16.95      2.66 o
   5   4  12      246.06      245.11      6.67 o
   6   4  12       79.22       70.61      4.79 o
   7   4  12       12.95       12.72      3.44 o
   8   4  12       28.94       27.25      9.71 o
   0   5  12      184.17      207.24     11.52 o
   1   5  12      796.19      789.79     14.17 o
   2   5  12      185.56      190.58      6.22 o
   3   5  12       94.54       91.44      4.62 o
   4   5  12       43.09       46.84      3.91 o
   5   5  12       38.41       42.50      3.67 o
   6   5  12        2.84        5.43      2.80 o
   7   5  12        2.84        5.17      5.87 o
   8   5  12       26.35       42.90     11.60 o
   0   6  12      140.82      162.05     21.60 o
   1   6  12       82.28       81.49      4.48 o
   2   6  12       54.53       61.74      3.75 o
   3   6  12      356.15      348.38      7.93 o
   4   6  12      210.75      189.76      7.60 o
   5   6  12       28.22       26.56      3.96 o
   6   6  12        6.29        4.50      6.56 o
   7   6  12       18.92       20.63      5.65 o
   0   7  12      347.10      349.17     13.90 o
   1   7  12      236.80      206.02      7.69 o
   2   7  12       37.69       36.93      3.71 o
   3   7  12       22.67       24.39      3.89 o
   4   7  12        0.70       -1.87      2.46 o
   5   7  12        5.52        4.59      3.99 o
   6   7  12        3.45       -0.30      3.64 o
   7   7  12        9.18        8.90      4.85 o
   0   8  12        0.10        1.43      4.15 o
   1   8  12      244.98      241.54      8.67 o
   2   8  12      101.46      101.40      6.00 o
   3   8  12       16.78       13.65      4.23 o
   4   8  12       40.65       40.86      5.11 o
   5   8  12        1.14       -3.02      3.87 o
   6   8  12       32.72       34.49      6.46 o
   0   9  12       35.68       38.73      6.58 o
   1   9  12        3.70        2.01      5.00 o
   2   9  12       86.02       95.94      6.15 o
   3   9  12       25.25       17.09      3.85 o
   4   9  12       17.29        5.04      4.97 o
   5   9  12      119.44      110.70     13.77 o
   0  10  12        1.92        9.55      5.05 o
   1  10  12       10.41        7.13      3.65 o
   2  10  12       35.96       42.06      5.01 o
   3  10  12       35.57       48.56      6.52 o
   4  10  12       21.14       33.02      7.42 o
   0  11  12        0.91        2.72      6.30 o
   1  11  12        5.44        1.06      3.89 o
   2  11  12        4.39        9.20      4.99 o
   3  11  12        6.46        4.41      6.23 o
   1   0  13       46.10       49.09      5.53 o
   2   0  13       18.64       21.89      4.51 o
   3   0  13      131.46      118.72      6.93 o
   4   0  13       74.45       80.32      5.98 o
   5   0  13       15.72       13.10      4.07 o
   6   0  13       25.30       31.16      4.34 o
   7   0  13       47.31       45.66      8.99 o
   8   0  13       16.77       14.20      7.97 o
   0   1  13       17.93       15.33     10.22 o
   1   1  13      347.27      375.42      9.06 o
   2   1  13       80.66       92.72      6.71 o
   3   1  13      213.42      233.46      7.08 o
   4   1  13       59.20       60.71      3.73 o
   5   1  13      168.74      188.00      6.63 o
   6   1  13      106.46      109.87      7.51 o
   7   1  13       36.04       32.25      3.37 o
   8   1  13      127.87      144.85     10.66 o
   0   2  13       11.00       15.78      4.44 o
   1   2  13      224.36      241.58      8.42 o
   2   2  13      481.18      463.64     11.93 o
   3   2  13      360.28      325.46     10.03 o
   4   2  13      222.78      231.42      7.32 o
   5   2  13       80.92       85.98      4.54 o
   6   2  13       46.39       47.02      4.46 o
   7   2  13       13.46       12.00      2.37 o
   8   2  13        2.83       10.07      5.74 o
   0   3  13        0.51       -1.12      2.79 o
   1   3  13      118.69      127.88      4.25 o
   2   3  13      903.01      881.52     13.80 o
   3   3  13      236.46      234.00      6.76 o
   4   3  13      251.91      229.57      7.00 o
   5   3  13        6.45        4.25      2.55 o
   6   3  13       66.70       67.15      4.29 o
   7   3  13        5.85        5.03      2.73 o
   8   3  13        1.62        6.09      7.39 o
   0   4  13      227.32      220.18      7.65 o
   1   4  13        5.32        2.82      2.09 o
   2   4  13       55.03       46.43      3.19 o
   3   4  13       18.00       18.84      2.65 o
   4   4  13       88.54      104.16      4.60 o
   5   4  13       96.84       90.60      4.85 o
   6   4  13       11.52        9.66      3.14 o
   7   4  13        7.10       10.78      3.80 o
   8   4  13       66.73       56.82     12.32 o
   0   5  13       19.71       14.17      3.39 o
   1   5  13      199.89      207.83      7.33 o
   2   5  13       69.73       75.15      4.34 o
   3   5  13       96.05       91.86      4.80 o
   4   5  13       72.16       68.10      3.89 o
   5   5  13        7.40        5.75      2.61 o
   6   5  13       60.43       65.01      5.52 o
   7   5  13      153.43      133.18      8.61 o
   0   6  13       11.87        9.38      7.97 o
   1   6  13       68.89       66.39      4.25 o
   2   6  13       27.20       28.86      4.27 o
   3   6  13       69.87       76.87      4.59 o
   4   6  13       31.37       34.14      3.64 o
   5   6  13       43.40       39.94      5.46 o
   6   6  13        0.06        4.72      3.68 o
   7   6  13        5.05        6.81      4.37 o
   0   7  13      191.92      194.41     17.61 o
   1   7  13      258.90      270.66     16.26 o
   2   7  13      178.09      177.25      6.12 o
   3   7  13       23.80       25.08      3.68 o
   4   7  13       38.36       39.69      4.08 o
   5   7  13       41.72       47.85      8.99 o
   6   7  13        2.27        2.37      4.23 o
   0   8  13       53.51       59.19      9.71 o
   1   8  13       77.30       81.70      5.73 o
   2   8  13       20.48       27.06      4.98 o
   3   8  13       22.80       17.29      6.03 o
   4   8  13        8.33        9.71      3.34 o
   5   8  13       20.21       10.41      7.44 o
   6   8  13       39.66       36.53      6.93 o
   0   9  13       40.18       42.85     12.68 o
   1   9  13       32.33       35.83      4.68 o
   2   9  13       12.35       17.49      4.01 o
   3   9  13       39.44       35.54      4.72 o
   4   9  13       14.46       14.46      5.79 o
   5   9  13       12.39        5.69      5.30 o
   0  10  13        5.34        8.09      5.20 o
   1  10  13       23.90       20.71      6.57 o
   2  10  13        5.67        3.45      4.81 o
   3  10  13       14.48       11.75      5.16 o
   4  10  13       14.69        6.76      6.09 o
   0  11  13        4.77       -5.01      5.01 o
   1  11  13       48.63       53.09      7.21 o
   2  11  13       21.10       19.97      5.85 o
   0   0  14     2836.72     2960.25     75.51 o
   1   0  14     1074.59     1122.34     25.62 o
   2   0  14      380.35      342.23     12.91 o
   3   0  14        7.75       12.79      9.20 o
   4   0  14      134.37      136.74      7.73 o
   5   0  14      242.84      246.29     10.52 o
   6   0  14      251.55      208.96      9.61 o
   7   0  14       45.15       45.32      4.37 o
   8   0  14        6.65        0.14      7.68 o
   0   1  14      276.34      266.34     11.42 o
   1   1  14      149.28      141.05      5.90 o
   2   1  14      115.95      137.74      6.86 o
   3   1  14       16.06       14.60      3.04 o
   4   1  14       26.90       34.42      3.22 o
   5   1  14      344.39      355.48      9.31 o
   6   1  14       37.63       39.55      3.79 o
   7   1  14       41.70       43.30      3.08 o
   8   1  14       41.33       38.55      7.61 o
   0   2  14      633.66      650.07     34.57 o
   1   2  14      202.55      200.54     11.16 o
   2   2  14      344.73      337.60     10.48 o
   3   2  14       99.63       94.25      6.24 o
   4   2  14      419.53      440.85     10.55 o
   5   2  14       33.66       33.85      3.52 o
   6   2  14       98.88       93.96      4.90 o
   7   2  14       14.60       15.81      4.14 o
   8   2  14       34.52       30.58      9.64 o
   0   3  14      224.68      214.58      9.09 o
   1   3  14      413.24      406.67     10.29 o
   2   3  14       30.35       29.64      3.34 o
   3   3  14      123.24      121.81      5.21 o
   4   3  14      308.68      312.13      8.28 o
   5   3  14      248.16      270.90     12.60 o
   6   3  14       33.67       33.15      3.96 o
   7   3  14       11.88        8.90      3.85 o
   8   3  14        8.31        1.01      7.25 o
   0   4  14      198.91      204.69      9.12 o
   1   4  14      128.34      129.57      5.22 o
   2   4  14      122.00      112.83      4.56 o
   3   4  14      290.09      290.64      7.14 o
   4   4  14       73.41       66.07      3.99 o
   5   4  14       24.34       25.06      3.38 o
   6   4  14       38.31       37.74      5.54 o
   7   4  14        0.59       -2.32      3.37 o
   8   4  14       11.21        6.38      8.26 o
   0   5  14        0.06        0.22      2.80 o
   1   5  14      109.58      122.67      5.25 o
   2   5  14      244.49      223.07      7.03 o
   3   5  14       74.65       85.87      5.93 o
   4   5  14       38.08       41.16      3.82 o
   5   5  14       53.38       52.20      4.16 o
   6   5  14       55.54       60.01      6.82 o
   7   5  14       17.92       19.74      4.89 o
   0   6  14        3.08        2.64      3.99 o
   1   6  14       82.55       78.12      4.70 o
   2   6  14       18.77       16.28      3.15 o
   3   6  14      142.94      147.91      5.60 o
   4   6  14       20.47       26.41      4.78 o
   5   6  14       87.50       90.37      7.33 o
   6   6  14       25.85       33.65      5.37 o
   7   6  14       23.32       29.46      5.90 o
   0   7  14       27.96       21.53     12.17 o
   1   7  14      116.96      111.28      8.66 o
   2   7  14       71.47       67.96      6.98 o
   3   7  14        3.51        8.04      3.15 o
   4   7  14       14.50       18.48      3.55 o
   5   7  14       26.33       33.17      5.57 o
   6   7  14       46.98       44.71      7.09 o
   0   8  14        9.90        6.90      4.99 o
   1   8  14       16.89       12.56      3.74 o
   2   8  14        9.06       10.19      3.59 o
   3   8  14        1.18       -0.20      3.21 o
   4   8  14       18.83       12.82      3.59 o
   5   8  14        0.79       -1.76      4.38 o
   6   8  14       29.31       41.76      7.59 o
   0   9  14       70.59       80.63      8.56 o
   1   9  14       37.98       37.11      4.94 o
   2   9  14        8.45        9.87      3.81 o
   3   9  14        1.10       -1.31      3.30 o
   4   9  14       17.71       30.24      7.02 o
   5   9  14       58.40       62.79      8.70 o
   0  10  14       58.97       67.24     10.00 o
   1  10  14        1.65        2.87      3.80 o
   2  10  14       16.70       13.11      4.38 o
   3  10  14       11.37       12.27      5.15 o
   0  11  14        8.74        6.48      5.98 o
   1  11  14        8.75        6.98      6.37 o
   1   0  15      598.76      611.66     18.04 o
   2   0  15        5.80        8.85      4.93 o
   3   0  15      856.77      815.87     31.02 o
   4   0  15       63.71       58.73      5.91 o
   5   0  15        2.78        0.00      3.62 o
   6   0  15        0.21        0.33      3.36 o
   7   0  15       33.07       25.42      4.32 o
   8   0  15        2.15       -6.38      7.68 o
   0   1  15        0.30        1.55      4.27 o
   1   1  15       70.24       68.08      4.86 o
   2   1  15      694.91      705.28     16.06 o
   3   1  15       99.00       87.49      5.15 o
   4   1  15      250.30      248.29      7.03 o
   5   1  15       65.41       63.73      4.66 o
   6   1  15       39.79       47.18      5.07 o
   7   1  15       64.36       74.51      4.59 o
   8   1  15       17.61       27.49      7.20 o
   0   2  15       66.86       72.05      7.61 o
   1   2  15      648.96      647.11     15.26 o
   2   2  15        0.22       -0.84      3.94 o
   3   2  15      139.03      133.77      8.71 o
   4   2  15      272.30      266.06      8.34 o
   5   2  15      130.32      128.41      5.60 o
   6   2  15        1.45        5.61      2.70 o
   7   2  15        5.05        7.27      3.30 o
   8   2  15        5.65        1.81      9.64 o
   0   3  15       30.37       23.37      4.31 o
   1   3  15        3.98        7.57      2.23 o
   2   3  15        6.13        3.25      2.32 o
   3   3  15       49.39       44.62      3.91 o
   4   3  15      105.46      104.90      6.10 o
   5   3  15       35.57       38.03      3.85 o
   6   3  15       40.68       30.37      4.31 o
   7   3  15        4.55        5.17      4.09 o
   8   3  15       25.11       28.41     10.44 o
   0   4  15        3.50       -2.52      2.52 o
   1   4  15       95.29       95.47      3.87 o
   2   4  15      102.60      108.34      4.66 o
   3   4  15      169.43      162.56      6.01 o
   4   4  15       33.68       30.62      3.54 o
   5   4  15       80.58       86.02     10.43 o
   6   4  15       11.20        8.93      4.20 o
   7   4  15       11.43       10.20      4.34 o
   0   5  15        4.96        5.10      3.24 o
   1   5  15      190.12      186.31      7.14 o
   2   5  15      106.96      100.17      5.16 o
   3   5  15      101.58      103.50      5.29 o
   4   5  15      230.12      245.74      7.76 o
   5   5  15        7.39        9.07      4.41 o
   6   5  15       99.42      119.06      6.53 o
   7   5  15       18.76       21.47      5.44 o
   0   6  15      363.49      375.45     15.01 o
   1   6  15       14.85       13.31      3.11 o
   2   6  15        5.96        6.21      2.87 o
   3   6  15       62.63       66.56      6.46 o
   4   6  15       42.74       45.86      4.82 o
   5   6  15       67.36       67.60      8.77 o
   6   6  15        1.40       -3.87      3.87 o
   0   7  15      102.75      111.56      9.07 o
   1   7  15      150.03      155.90     10.08 o
   2   7  15       50.04       53.39      4.59 o
   3   7  15       17.76       18.70      3.63 o
   4   7  15       14.40       20.42      3.63 o
   5   7  15       16.52       21.24      5.12 o
   6   7  15        3.78        2.98      7.17 o
   0   8  15        7.50       -1.77      4.56 o
   1   8  15        5.99       -0.03      3.32 o
   2   8  15       56.20       56.15      6.34 o
   3   8  15       48.87       50.33      5.16 o
   4   8  15        2.36       -3.25      3.25 o
   5   8  15        3.12        1.90      4.74 o
   0   9  15        0.87       -4.39      4.39 o
   1   9  15        8.12        6.94      4.00 o
   2   9  15       82.56       86.62      6.53 o
   3   9  15        2.22       -0.23      3.52 o
   4   9  15       18.35        6.25     13.04 o
   0  10  15       19.59       26.73      7.11 o
   1  10  15        3.52       -2.11      3.75 o
   2  10  15        0.60       -0.71      3.88 o
   3  10  15        1.04        5.14      4.81 o
   0   0  16        9.77       19.28      7.25 o
   1   0  16      128.39      119.90      8.62 o
   2   0  16       94.20       95.12      7.99 o
   3   0  16        0.10        7.68      7.25 o
   4   0  16       56.82       62.85     10.58 o
   5   0  16      307.78      293.70     11.80 o
   6   0  16       23.82       11.83      8.99 o
   7   0  16        1.29        1.79      5.51 o
   8   0  16        3.49        5.65      8.55 o
   0   1  16       59.40       56.41      6.61 o
   1   1  16       69.99       68.26      6.31 o
   2   1  16      252.75      242.61     10.18 o
   3   1  16      193.05      194.94      7.42 o
   4   1  16      234.53      254.79      7.20 o
   5   1  16       39.17       39.84      7.68 o
   6   1  16       25.98       27.75      4.43 o
   7   1  16       20.62       21.79      3.18 o
   8   1  16        1.61       -0.71      6.01 o
   0   2  16       88.26      100.04     10.36 o
   1   2  16       45.54       45.60      5.15 o
   2   2  16      339.70      337.62     14.85 o
   3   2  16       65.24       69.04      6.16 o
   4   2  16      132.44      127.60      6.29 o
   5   2  16       34.01       34.03      3.75 o
   6   2  16       15.38       11.81      3.63 o
   7   2  16        0.21       -2.96      2.96 o
   0   3  16        7.72        4.61      3.62 o
   1   3  16       22.64       20.23      2.64 o
   2   3  16      426.89      384.98     10.37 o
   3   3  16      335.73      337.65      9.41 o
   4   3  16      191.78      195.11      7.00 o
   5   3  16       58.20       62.69      6.85 o
   6   3  16       70.95       61.69      5.33 o
   7   3  16       29.98       36.83      6.08 o
   0   4  16      110.21      112.14      6.23 o
   1   4  16       75.26       81.51      3.78 o
   2   4  16      289.44      263.44      7.85 o
   3   4  16      104.46      105.61      5.76 o
   4   4  16       36.46       30.34      3.70 o
   5   4  16       23.30       22.90      4.20 o
   6   4  16        0.01        1.65      3.05 o
   7   4  16        6.34        6.54      4.30 o
   0   5  16      147.49      144.44      7.25 o
   1   5  16      369.80      363.53      9.11 o
   2   5  16      133.06      138.18      7.17 o
   3   5  16       15.77       12.54      3.09 o
   4   5  16      105.86      112.70      5.79 o
   5   5  16       89.67       86.39      7.32 o
   6   5  16       36.23       34.50      5.55 o
   7   5  16       24.79       25.81      5.77 o
   0   6  16       33.62       21.08      6.59 o
   1   6  16       27.91       23.96      3.57 o
   2   6  16       33.52       36.78      4.05 o
   3   6  16       78.82       78.51      8.13 o
   4   6  16       14.44       14.24      3.43 o
   5   6  16        9.71       11.03      9.43 o
   6   6  16       21.17       32.19     11.52 o
   0   7  16      115.97      108.42     10.22 o
   1   7  16        4.80        6.34      3.62 o
   2   7  16       11.05        9.41      3.36 o
   3   7  16       25.44       23.78      3.87 o
   4   7  16       22.29       16.61      3.74 o
   5   7  16        5.30       10.96      4.92 o
   6   7  16       55.90       65.09      8.18 o
   0   8  16        4.66        1.19      4.81 o
   1   8  16       33.03       37.52      5.05 o
   2   8  16       66.79       73.38      5.99 o
   3   8  16       30.49       27.62      4.64 o
   4   8  16        1.63       -5.63      5.63 o
   5   8  16       16.42       18.77      6.46 o
   0   9  16      256.37      261.46     37.39 o
   1   9  16       75.31       74.18     10.94 o
   2   9  16       16.32       32.22      5.11 o
   3   9  16       46.11       49.90      5.91 o
   4   9  16        9.93       -7.83      7.83 o
   0  10  16       65.39       75.96      9.68 o
   1  10  16        3.96       -1.08      3.95 o
   2  10  16       16.12       10.47      4.55 o
   1   0  17      187.49      189.56     11.74 o
   2   0  17       97.98      123.81     13.26 o
   3   0  17     1586.26     1522.30     48.70 o
   4   0  17      140.96      140.18     10.44 o
   5   0  17       95.60       88.70     12.03 o
   6   0  17       12.48       11.63      7.97 o
   7   0  17        4.89        4.42      4.71 o
   0   1  17        1.32       -4.35      4.35 o
   1   1  17      259.95      251.33     13.81 o
   2   1  17      202.27      193.88     16.39 o
   3   1  17      303.04      300.12      9.35 o
   4   1  17       34.11       35.80      3.39 o
   5   1  17       16.40       20.03      4.24 o
   6   1  17        0.44       -1.55      3.30 o
   7   1  17       22.29       19.61      3.35 o
   0   2  17       21.21       31.38      6.04 o
   1   2  17      219.96      216.63      9.49 o
   2   2  17        0.39        0.69      3.93 o
   3   2  17       49.02       50.67      5.63 o
   4   2  17      248.33      240.27      8.50 o
   5   2  17       26.20       20.44      3.50 o
   6   2  17        3.85        0.94      3.39 o
   7   2  17        3.33       -0.23      3.31 o
   0   3  17       53.62       51.96      5.70 o
   1   3  17      195.49      190.67      5.95 o
   2   3  17       75.26       67.52      5.50 o
   3   3  17      127.82      136.58      5.97 o
   4   3  17       22.81       20.18      3.61 o
   5   3  17       13.12       15.74      3.50 o
   6   3  17        3.51        6.68      3.43 o
   7   3  17        7.04       11.33      4.16 o
   0   4  17       33.82       36.19      5.76 o
   1   4  17      112.16      103.25      4.53 o
   2   4  17      104.20      105.89      7.31 o
   3   4  17       34.93       27.60      3.60 o
   4   4  17        2.32        5.74      2.94 o
   5   4  17       11.82        6.67      3.43 o
   6   4  17       24.70       28.31      4.36 o
   7   4  17        6.39        0.55     10.22 o
   0   5  17      308.20      284.21     10.00 o
   1   5  17      125.18      127.99      5.90 o
   2   5  17       30.46       32.65      4.11 o
   3   5  17       29.69       36.32      4.02 o
   4   5  17        3.42        4.37      2.91 o
   5   5  17       22.36       23.42      4.96 o
   6   5  17       14.68       25.47      8.12 o
   0   6  17      252.04      248.04     13.21 o
   1   6  17       14.71       15.02      3.45 o
   2   6  17        9.40       11.66      3.26 o
   3   6  17       18.96       19.86      3.63 o
   4   6  17       71.28       72.69      5.19 o
   5   6  17        1.65        1.78      6.50 o
   6   6  17        3.83        0.27      5.08 o
   0   7  17        0.94       -0.24      4.70 o
   1   7  17       22.69       34.20      4.66 o
   2   7  17        2.39        4.56      3.22 o
   3   7  17       56.60       65.09      5.19 o
   4   7  17       11.01       16.07      4.15 o
   5   7  17       11.38       19.40      5.47 o
   0   8  17       62.93       53.97      8.20 o
   1   8  17       39.61       49.41      6.38 o
   2   8  17        3.39       -2.56      3.37 o
   3   8  17        2.68       -3.12      3.12 o
   4   8  17        7.54        4.96      5.08 o
   0   9  17        4.22       10.15      9.13 o
   1   9  17        6.30        3.39      4.07 o
   2   9  17       17.46       19.43      4.92 o
   3   9  17       10.18       11.56      5.42 o
   0  10  17        1.69       -2.19      5.47 o
   1  10  17        6.29       -4.15      4.15 o
   0   0  18       19.68       29.71      8.70 o
   1   0  18        0.51       11.15      5.17 o
   2   0  18       11.96       20.87      8.99 o
   3   0  18      590.84      540.91     26.52 o
   4   0  18      166.82      169.66      9.14 o
   5   0  18        3.25       12.17      7.97 o
   6   0  18       30.69       43.28      6.33 o
   7   0  18        1.42        1.76      3.99 o
   0   1  18      425.12      453.19     16.81 o
   1   1  18       99.39       93.89      6.01 o
   2   1  18      697.32      675.63     17.21 o
   3   1  18       74.00       78.55      5.52 o
   4   1  18       63.20       72.16      8.67 o
   5   1  18        4.03        6.04      3.85 o
   6   1  18       26.81       37.71      7.49 o
   7   1  18       17.95       21.40      3.56 o
   0   2  18       40.67       43.17      8.12 o
   1   2  18      167.13      165.64      8.59 o
   2   2  18      488.64      429.27     13.52 o
   3   2  18      182.81      223.74     12.19 o
   4   2  18       45.75       44.84      4.70 o
   5   2  18       75.72       71.10      5.71 o
   6   2  18       15.71       13.43      3.89 o
   7   2  18       11.68       14.19      4.30 o
   0   3  18       81.00       84.67      7.12 o
   1   3  18       90.15       97.03      4.71 o
   2   3  18      153.58      134.97      6.89 o
   3   3  18      121.17      127.23      5.98 o
   4   3  18      232.36      245.59      8.22 o
   5   3  18       10.31        8.31      3.70 o
   6   3  18        4.61        5.01      4.09 o
   7   3  18       36.81       34.09      5.25 o
   0   4  18      316.92      296.58     10.24 o
   1   4  18      144.35      151.16      5.40 o
   2   4  18       70.31       75.12      4.85 o
   3   4  18       81.83       83.04      5.14 o
   4   4  18       43.36       39.34      4.23 o
   5   4  18       36.59       34.31      4.76 o
   6   4  18        4.53        3.26      6.54 o
   0   5  18       32.56       35.56      5.37 o
   1   5  18       25.62       23.66      3.65 o
   2   5  18        0.87        2.15      2.88 o
   3   5  18       38.35       48.03      4.42 o
   4   5  18       56.96       58.58      4.87 o
   5   5  18       12.76       11.22      4.18 o
   6   5  18        4.52       -2.15      6.74 o
   0   6  18       15.05       19.24      8.55 o
   1   6  18       57.37       58.74      5.77 o
   2   6  18       92.43       88.95      6.34 o
   3   6  18        6.11        7.41      3.29 o
   4   6  18       14.32       17.86      3.81 o
   5   6  18       15.35       27.39      5.85 o
   0   7  18       11.75        8.32     10.29 o
   1   7  18       66.25       78.44      9.67 o
   2   7  18       15.16       12.28      3.77 o
   3   7  18        5.02       10.56      3.79 o
   4   7  18        2.26        3.77      3.89 o
   5   7  18        7.49        2.95      5.57 o
   0   8  18       57.84       55.74      8.23 o
   1   8  18        8.29        2.13      3.79 o
   2   8  18       29.68       33.72      5.30 o
   3   8  18        8.52        8.74      5.66 o
   4   8  18        8.15        7.69      5.60 o
   0   9  18       35.51       24.48      7.47 o
   1   9  18        2.22        0.29      3.98 o
   2   9  18        9.40       13.30      4.63 o
   1   0  19       85.73       82.51      8.35 o
   2   0  19       77.68      100.88     13.48 o
   3   0  19      309.48      317.85     21.45 o
   4   0  19        3.55        4.93      7.54 o
   5   0  19       91.26       73.92     12.46 o
   6   0  19        0.81        1.41      6.01 o
   7   0  19        1.30        0.33      6.81 o
   0   1  19       21.65       18.08     10.87 o
   1   1  19      345.76      305.33     11.26 o
   2   1  19       14.65        9.90      4.42 o
   3   1  19       96.19       91.38      8.99 o
   4   1  19       89.87       79.10     10.44 o
   5   1  19       82.85       91.70      9.43 o
   6   1  19       10.67       13.76      4.41 o
   7   1  19        1.40        2.49      3.14 o
   0   2  19       25.30       14.71      7.68 o
   1   2  19       54.92       55.13      6.13 o
   2   2  19       17.23       16.77      4.98 o
   3   2  19       38.40       51.72      7.78 o
   4   2  19       44.14       49.96      6.21 o
   5   2  19        2.82        4.25      3.56 o
   6   2  19        9.60        7.93      4.28 o
   0   3  19        0.06       -3.45      3.45 o
   1   3  19       53.04       48.44      3.80 o
   2   3  19       38.32       37.91      4.61 o
   3   3  19      164.60      152.17      7.02 o
   4   3  19        6.49        3.06      4.18 o
   5   3  19        1.04        3.01      3.61 o
   6   3  19       34.76       42.14      6.99 o
   0   4  19       79.54       95.93      6.44 o
   1   4  19      161.92      162.08      5.67 o
   2   4  19       51.59       51.38      4.46 o
   3   4  19       19.97       18.22      3.52 o
   4   4  19        2.61        2.42      3.40 o
   5   4  19        6.24        8.51      3.83 o
   6   4  19       39.17       42.77      5.87 o
   0   5  19      137.77      133.17      7.49 o
   1   5  19        3.39        4.86      3.01 o
   2   5  19       49.59       49.47      4.52 o
   3   5  19       15.41       17.91      3.76 o
   4   5  19       20.32       30.23      4.18 o
   5   5  19       40.58       50.23      5.38 o
   6   5  19       25.40       30.07      6.76 o
   0   6  19       46.88       35.26      7.12 o
   1   6  19       54.43       56.36      5.63 o
   2   6  19        4.41        4.83      3.24 o
   3   6  19       63.49       60.94      5.08 o
   4   6  19      107.60      116.79      7.27 o
   5   6  19       26.70       27.93      5.69 o
   0   7  19       15.53        6.47      5.65 o
   1   7  19       12.23        4.67      3.91 o
   2   7  19       21.19       19.77      4.60 o
   3   7  19       65.40       82.29      5.98 o
   4   7  19        3.35        8.16      4.56 o
   0   8  19       71.92       65.45      9.01 o
   1   8  19       10.77       10.75      6.32 o
   2   8  19        1.54       -1.30      3.91 o
   3   8  19       18.18       14.82      4.62 o
   0   9  19        6.67       11.40      6.50 o
   1   9  19       75.91       82.32      7.13 o
   0   0  20      264.54      268.57     19.42 o
   1   0  20       18.36       20.56      9.49 o
   2   0  20       17.23       19.57      9.71 o
   3   0  20      117.69      103.92     13.62 o
   4   0  20       30.65       22.32      9.42 o
   5   0  20       34.31       40.73     10.87 o
   6   0  20        4.22        4.41      4.77 o
   0   1  20      315.99      279.35     14.19 o
   1   1  20        4.21        4.91      3.75 o
   2   1  20       72.59       75.48      6.99 o
   3   1  20       15.26       13.49      6.04 o
   4   1  20       13.98        8.39      6.30 o
   5   1  20       16.43       28.62      8.99 o
   6   1  20       15.82       10.69      4.84 o
   0   2  20      151.04      133.81     10.24 o
   1   2  20      174.75      139.79      8.48 o
   2   2  20      129.00      114.03     10.50 o
   3   2  20       62.29       70.88     10.29 o
   4   2  20       29.55       28.56      5.27 o
   5   2  20       19.41       15.55      4.29 o
   6   2  20       36.29       42.83      5.85 o
   0   3  20       69.61       70.22      7.06 o
   1   3  20       48.42       54.10      4.09 o
   2   3  20       37.99       48.96      9.59 o
   3   3  20       17.84       18.83      3.71 o
   4   3  20        6.67        5.44      3.58 o
   5   3  20       39.99       44.53      6.42 o
   6   3  20       26.59       36.60      5.86 o
   0   4  20       15.33       15.16      4.12 o
   1   4  20      150.80      138.69      7.36 o
   2   4  20       12.20       17.52      4.07 o
   3   4  20      107.56      109.70      6.05 o
   4   4  20        1.44       -3.22      3.22 o
   5   4  20       38.02       41.14      5.24 o
   6   4  20       27.53       20.82      5.37 o
   0   5  20       83.43       61.47      8.25 o
   1   5  20       53.99       56.02      5.54 o
   2   5  20      106.66      107.80      6.17 o
   3   5  20        1.74       -2.91      2.91 o
   4   5  20        0.36       -1.97      4.01 o
   5   5  20       57.70       76.28      6.45 o
   0   6  20        9.17        0.87      5.26 o
   1   6  20       23.61       29.05      4.76 o
   2   6  20       48.42       59.82      5.73 o
   3   6  20       13.48       16.93      3.93 o
   4   6  20       22.63       32.13      5.12 o
   0   7  20       11.81       26.88     11.09 o
   1   7  20        1.11        1.77      3.96 o
   2   7  20        2.94        1.02      3.93 o
   3   7  20       12.28        8.18      4.33 o
   4   7  20        0.43        1.80      5.17 o
   0   8  20        1.58        4.56      6.38 o
   1   8  20       19.37       18.66      5.77 o
   2   8  20        8.59        4.98      4.31 o
   1   0  21      517.30      452.76     18.34 o
   2   0  21      172.83      149.87     16.52 o
   3   0  21        7.19        2.61      7.97 o
   4   0  21       22.15       20.73      9.71 o
   5   0  21       19.70       20.00     10.58 o
   6   0  21       18.06       23.44      6.10 o
   0   1  21       36.65       19.79      6.23 o
   1   1  21       43.94       49.68      5.55 o
   2   1  21       15.98        9.49      5.58 o
   3   1  21        4.27       -0.56     11.74 o
   4   1  21       27.63       28.79     12.46 o
   5   1  21       10.94       22.29      7.05 o
   6   1  21        3.98        1.84      4.54 o
   0   2  21       50.58       33.64      7.12 o
   1   2  21       57.62       64.70      6.77 o
   2   2  21       28.59       32.07      5.99 o
   3   2  21       11.13       13.65      6.25 o
   4   2  21       71.77       70.31      7.19 o
   5   2  21       13.64        9.11      4.19 o
   6   2  21        5.33        7.98      4.77 o
   0   3  21        5.52        6.10      4.64 o
   1   3  21       54.38       54.28      5.28 o
   2   3  21       33.85       37.92      4.89 o
   3   3  21       14.45       11.28      3.66 o
   4   3  21       38.41       45.28      5.40 o
   5   3  21        3.50        2.42      3.88 o
   0   4  21        0.26        3.85      5.36 o
   1   4  21       12.21       10.39      3.72 o
   2   4  21       29.34       35.45      4.91 o
   3   4  21       27.28       22.40      5.73 o
   4   4  21        0.54        0.93      3.53 o
   5   4  21        6.10        8.74      4.21 o
   0   5  21       10.88       16.47      6.04 o
   1   5  21        4.27        4.26      3.80 o
   2   5  21       39.30       40.91      4.61 o
   3   5  21        8.02        2.38      3.33 o
   4   5  21        6.58        8.40      5.23 o
   5   5  21       31.25       32.37      8.91 o
   0   6  21       62.28       67.70     13.55 o
   1   6  21       29.23       26.84      4.93 o
   2   6  21       74.86       85.13      6.98 o
   3   6  21        5.94        2.10      3.89 o
   4   6  21       62.20       65.25      7.62 o
   0   7  21        7.77        6.63      5.99 o
   1   7  21        5.13       -1.43      4.01 o
   2   7  21        6.48        9.66      4.56 o
   3   7  21       55.29       58.46      6.49 o
   0   8  21        6.12        1.64      6.09 o
   1   8  21        2.45       -3.99      3.99 o
   0   0  22       54.15       44.93     10.87 o
   1   0  22       52.35       56.43      8.24 o
   2   0  22       89.45      103.20     14.20 o
   3   0  22       11.03       -5.51      7.54 o
   4   0  22        7.42        2.03      9.28 o
   5   0  22       57.24       58.41     12.90 o
   0   1  22       40.79       26.29      7.10 o
   1   1  22        5.42        3.22      4.71 o
   2   1  22       21.21       13.85      5.35 o
   3   1  22       36.91       22.32     17.39 o
   4   1  22       32.72       49.91      8.70 o
   5   1  22        3.54       -2.35      5.99 o
   0   2  22       14.38       17.96     13.91 o
   1   2  22       57.02       58.30      6.91 o
   2   2  22      131.21      108.71      8.37 o
   3   2  22       23.73       18.57      8.41 o
   4   2  22       23.59       24.54      5.68 o
   5   2  22       76.77       87.84      8.37 o
   0   3  22        6.46       13.04      9.13 o
   1   3  22       66.06       77.90      6.05 o
   2   3  22       57.40       63.06      6.00 o
   3   3  22       78.91       87.44      5.94 o
   4   3  22        4.20       -1.94      5.21 o
   5   3  22       10.58       10.56      8.23 o
   0   4  22       23.76       32.27      7.28 o
   1   4  22       11.02        9.83      5.06 o
   2   4  22      102.54      109.18     11.40 o
   3   4  22       18.98       15.03      3.96 o
   4   4  22       29.70       26.96      5.09 o
   0   5  22        0.61        2.35      5.26 o
   1   5  22       75.60       64.85      8.68 o
   2   5  22       11.32       16.39      4.50 o
   3   5  22        5.48        7.65      3.71 o
   4   5  22        7.80        9.11     11.65 o
   0   6  22        1.27       -5.12      5.12 o
   1   6  22       48.61       36.67      5.68 o
   2   6  22        8.19       11.08      4.59 o
   3   6  22        4.27        4.62      4.33 o
   0   7  22        1.97        2.33      6.43 o
   1   7  22       16.76       21.13      5.44 o
   2   7  22       10.50       15.72      5.09 o
   1   0  23       60.73       58.92     21.31 o
   2   0  23        0.09        4.78      8.41 o
   3   0  23       35.34       43.34     12.03 o
   4   0  23        0.06       -1.74      8.70 o
   5   0  23       23.03        6.09     10.58 o
   0   1  23        0.17       -0.88      5.11 o
   1   1  23        1.34        3.87      4.65 o
   2   1  23       26.89       23.57      8.76 o
   3   1  23       22.03       23.08      7.48 o
   4   1  23        7.22       -1.96      5.99 o
   5   1  23       14.85       22.37      5.95 o
   0   2  23       23.91       20.87     10.15 o
   1   2  23        1.47       -4.07      4.07 o
   2   2  23        9.55        8.85      4.95 o
   3   2  23       48.97       48.40      8.43 o
   4   2  23       31.63       30.09      6.01 o
   5   2  23       18.92       24.11      6.08 o
   0   3  23       47.48       46.96     11.60 o
   1   3  23       24.71       34.26     16.67 o
   2   3  23        2.10        6.85      4.12 o
   3   3  23        1.00        0.37      3.36 o
   4   3  23       29.25       32.83      5.38 o
   0   4  23       79.21       75.96     16.09 o
   1   4  23       16.18       17.36      5.48 o
   2   4  23       38.45       50.18      6.71 o
   3   4  23       10.82        6.99      3.90 o
   4   4  23       15.47       15.80      5.90 o
   0   5  23       21.20       24.83      7.83 o
   1   5  23       45.96       47.16      5.95 o
   2   5  23       33.77       37.95      5.85 o
   3   5  23        5.47        6.78      4.53 o
   0   6  23       26.93       21.32      7.30 o
   1   6  23        5.69        8.54      4.50 o
   2   6  23       10.10       10.05      4.77 o
   0   0  24       52.60       29.13     10.58 o
   1   0  24        0.68        4.62      7.17 o
   2   0  24        4.89        8.26      8.99 o
   3   0  24       11.22        0.00      8.99 o
   4   0  24       27.66       36.81     12.17 o
   0   1  24       10.52       11.20      8.55 o
   1   1  24        0.03        6.67      4.90 o
   2   1  24        7.83        7.08      6.04 o
   3   1  24        7.32        6.25      6.62 o
   4   1  24       39.78       41.62      8.91 o
   0   2  24        1.16        3.91      8.26 o
   1   2  24       14.88       12.52      5.43 o
   2   2  24       17.72       23.01      5.96 o
   3   2  24       10.41       26.07      7.78 o
   4   2  24       70.16       85.94      8.27 o
   0   3  24        3.57       -4.78      9.42 o
   1   3  24        8.45        6.81      9.93 o
   2   3  24       21.17       19.10      6.07 o
   3   3  24       35.50       42.95      8.24 o
   0   4  24        6.57        6.54     12.75 o
   1   4  24        0.68       -1.57      4.45 o
   2   4  24        9.40        8.40      5.23 o
   3   4  24       50.74       48.67      6.11 o
   0   5  24        0.02        4.83      6.51 o
   1   5  24       11.87        5.86      4.62 o
   2   5  24       33.21       26.94      5.49 o
   1   0  25        4.65        8.61      6.40 o
   2   0  25        3.94       -4.49      8.84 o
   3   0  25        0.08       -5.07      9.42 o
   0   1  25        2.61        7.62      6.81 o
   1   1  25        7.80        5.06      5.16 o
   2   1  25       17.47       15.63      7.42 o
   3   1  25        2.59       -5.43     14.13 o
   0   2  25        0.01       -2.17      8.70 o
   1   2  25       11.18        8.42      5.48 o
   2   2  25       23.47       15.82      5.91 o
   3   2  25      105.99      115.91     12.05 o
   0   3  25        8.83       29.86     11.45 o
   1   3  25       26.74       35.82      8.49 o
   2   3  25       19.16       29.14      6.79 o
   3   3  25        3.57       -5.03      6.02 o
   0   4  25       23.60       28.40      7.76 o
   1   4  25       15.27       19.91      6.30 o
   2   4  25       26.26       30.42      6.54 o
   0   0  26       10.81       17.10     10.15 o
   1   0  26        1.25       -2.15      7.03 o
   2   0  26        0.01       -4.64      8.84 o
   0   1  26       21.33       28.28      8.15 o
   1   1  26        1.62       -4.68      4.84 o
   2   1  26        2.82       -3.33      8.91 o
   0   2  26        0.82       -8.84      8.99 o
   1   2  26       10.01       10.95      6.08 o
   2   2  26        1.44        6.37      5.57 o
   0   3  26       68.57       62.03     14.20 o
   1   3  26       12.88       16.23      8.04 o
 
